# Supplementary material for: Evaluation of RNA quality and functional transcriptome of beef longissimus thoracis over time post-mortem
Source: PLoS One. 2021 May 25;16(5):e0251868. doi: 10.1371/journal.pone.0251868 (PMC8148330; doi:10.1371/journal.pone.0251868)
Supplement: S1 Table — (XLSX) [file pone.0251868.s006.xlsx]

## Sheet: upreg_6h
S1 Table. Lists of DE genes in beef LT over time.
(Sets of up and down regulated DE genes at each time point versus time 0 h are listed is separate sheets)
gene_id	gene_name	gene_biotype	logFC	logCPM	FDR
ENSBTAG00000028359	U3	snoRNA	2.97615	0.795915	2.82316e-07
ENSBTAG00000052369	NA	lncRNA	2.3416	6.31623	3.81507e-07
ENSBTAG00000025462	GADD45B	protein_coding	2.14429	5.88956	3.7777e-06
ENSBTAG00000048608	5_8S_rRNA	rRNA	2.20905	7.73758	3.82564e-05
ENSBTAG00000022147	EPS8L2	protein_coding	0.774314	2.17651	6.6967e-05
ENSBTAG00000042273	SNORA57	snoRNA	3.5476	-0.293156	0.000120389
ENSBTAG00000011731	PNMT	protein_coding	1.92069	2.88008	0.000284923
ENSBTAG00000045327	NA	snoRNA	2.44951	0.836452	0.000452819
ENSBTAG00000004475	CDK5R1	protein_coding	0.763061	0.944049	0.000859288
ENSBTAG00000007916	FOXJ1	protein_coding	4.09905	-2.06234	0.000921771
ENSBTAG00000021550	MAMDC4	pseudogene	0.653761	0.953619	0.00115712
ENSBTAG00000000658	WDR97	protein_coding	0.609044	2.89424	0.00149471
ENSBTAG00000026768	TH	protein_coding	0.998139	0.14974	0.00323877
ENSBTAG00000043315	SNORA61	snoRNA	1.3477	-0.612285	0.00552021
ENSBTAG00000009075	RNF207	protein_coding	0.677824	2.70151	0.00552021
ENSBTAG00000032292	CCDC159	protein_coding	0.678829	3.02795	0.00621386
ENSBTAG00000003033	GADD45G	protein_coding	0.675228	6.08148	0.00636298
ENSBTAG00000042553	SNORD99	snoRNA	1.55637	-0.993279	0.00636298
ENSBTAG00000018724	TMEM82	protein_coding	0.848436	0.260322	0.00679546
ENSBTAG00000011551	CPNE9	protein_coding	0.686047	0.926214	0.00679546
ENSBTAG00000004556	SLC2A3	protein_coding	0.606526	5.00722	0.00711755
ENSBTAG00000019716	CXCL8	protein_coding	1.30809	-0.757922	0.00721015
ENSBTAG00000050319	NA	lncRNA	0.626503	2.67818	0.00837535
ENSBTAG00000042741	SNORD104	snoRNA	1.30355	-0.256794	0.00876749
ENSBTAG00000012046	JUNB	protein_coding	0.684963	6.67032	0.00922507
ENSBTAG00000042833	NA	snoRNA	0.92615	-0.726218	0.00940257
ENSBTAG00000021048	ADM	protein_coding	0.634019	4.8444	0.0101542
ENSBTAG00000000671	PARP3	protein_coding	1.22803	3.741	0.0107274
ENSBTAG00000013345	NA	protein_coding	1.57061	-1.61615	0.0108631
ENSBTAG00000043468	NA	snoRNA	1.5432	-1.51708	0.0119923
ENSBTAG00000009863	BHLHE40	protein_coding	0.812423	7.22217	0.0119923
ENSBTAG00000012031	ATG9B	protein_coding	0.864466	-0.505478	0.0126039
ENSBTAG00000009748	MFRP	protein_coding	2.97085	-0.706424	0.0206861
ENSBTAG00000046121	NA	protein_coding	0.620152	3.54285	0.0221436
ENSBTAG00000048468	NA	protein_coding	0.871416	0.0517639	0.0314275
ENSBTAG00000008192	PLPPR2	protein_coding	0.659703	4.58766	0.0317743
ENSBTAG00000042377	SNORD33	snoRNA	1.30024	-1.28672	0.0325259
ENSBTAG00000010615	ARL9	protein_coding	1.24235	-1.69184	0.0350114
ENSBTAG00000023752	NA	protein_coding	1.82626	-1.56597	0.0356203
ENSBTAG00000049855	NA	lncRNA	0.615558	0.114099	0.0361407
ENSBTAG00000017042	HAMP	protein_coding	2.67483	-2.04389	0.0367525
ENSBTAG00000038173	HIST1H2BN	protein_coding	3.52328	-0.334336	0.0388383
ENSBTAG00000002670	DEPP1	protein_coding	0.856267	2.60635	0.0400384
ENSBTAG00000001580	CLGN	protein_coding	1.49487	-2.09292	0.0400384
ENSBTAG00000005244	RASL11A	protein_coding	0.930922	2.9793	0.0403566
ENSBTAG00000051814	NA	lncRNA	1.20904	-2.02105	0.0433722
ENSBTAG00000042688	SNORA64	snoRNA	1.07844	-0.66524	0.0460312
ENSBTAG00000004924	PENK	protein_coding	0.994509	-0.94393	0.0482156
ENSBTAG00000012605	GPR157	protein_coding	0.59353	3.74006	0.0485495
ENSBTAG00000004582	COL20A1	protein_coding	0.705701	0.296009	0.0485495
ENSBTAG00000049916	Metazoa_SRP	misc_RNA	1.42145	0.00331695	0.0492227

## Sheet: downreg_6h
gene_id	gene_name	gene_biotype	logFC	logCPM	FDR
ENSBTAG00000043558	ND1	protein_coding	-1.18916	12.0843	3.81507e-07
ENSBTAG00000043571	ND2	protein_coding	-0.97682	11.3771	3.7777e-06
ENSBTAG00000043546	ND6	protein_coding	-2.05573	3.52811	4.37364e-06
ENSBTAG00000043559	ND4L	protein_coding	-0.881336	9.38279	4.47573e-05
ENSBTAG00000043550	CYTB	protein_coding	-0.727394	12.7855	0.000116503
ENSBTAG00000052678	bta-mir-29c	miRNA	-1.98754	0.590056	0.000206733
ENSBTAG00000043574	NA	Mt_tRNA	-1.63538	0.142783	0.000284923
ENSBTAG00000043563	ND5	protein_coding	-0.903627	11.4157	0.000284923
ENSBTAG00000020854	BCL6B	protein_coding	-0.621106	3.41915	0.000284923
ENSBTAG00000043577	ND4	protein_coding	-0.718421	12.7881	0.000316614
ENSBTAG00000049408	NA	sRNA	-1.46192	0.667446	0.000343742
ENSBTAG00000043575	NA	Mt_tRNA	-1.8619	-0.734715	0.000351731
ENSBTAG00000043544	NA	Mt_tRNA	-1.60468	-1.81136	0.000859288
ENSBTAG00000021904	KIF26A	protein_coding	-0.751343	2.88879	0.00114467
ENSBTAG00000052504	KLF2	protein_coding	-0.628014	5.60391	0.00149471
ENSBTAG00000043568	ND3	protein_coding	-0.62941	10.972	0.00149471
ENSBTAG00000014705	HES4	protein_coding	-0.830099	-0.00147419	0.00621386
ENSBTAG00000052420	bta-mir-12060	miRNA	-2.14211	-1.59291	0.00933784
ENSBTAG00000000653	PPP1R16B	protein_coding	-0.63674	3.34761	0.0107168
ENSBTAG00000029848	bta-mir-365-1	miRNA	-1.64182	-2.49885	0.0185099
ENSBTAG00000047807	SAPCD2	protein_coding	-1.00889	0.365731	0.0216071
ENSBTAG00000043572	NA	Mt_tRNA	-0.731931	2.14332	0.0224095
ENSBTAG00000019844	ZNF467	protein_coding	-0.612226	-0.278413	0.0268865
ENSBTAG00000014218	DKK1	protein_coding	-0.820242	2.32789	0.0340843
ENSBTAG00000020019	XCR1	protein_coding	-1.24853	-2.08301	0.0398908
ENSBTAG00000044292	bta-mir-2416	miRNA	-0.664511	-0.442045	0.0400384
ENSBTAG00000006368	N4BP3	protein_coding	-0.621213	0.800834	0.047308

## Sheet: upreg_24h
gene_id	gene_name	gene_biotype	logFC	logCPM	FDR
ENSBTAG00000028359	U3	snoRNA	3.51914	0.795915	5.34972e-10
ENSBTAG00000052369	NA	lncRNA	2.86759	6.31623	2.31275e-09
ENSBTAG00000011483	SCARF1	protein_coding	0.594374	6.63833	2.93375e-07
ENSBTAG00000048608	5_8S_rRNA	rRNA	2.51124	7.73758	1.39827e-06
ENSBTAG00000025462	GADD45B	protein_coding	2.03855	5.88956	1.9897e-06
ENSBTAG00000042273	SNORA57	snoRNA	3.7857	-0.293156	8.7776e-06
ENSBTAG00000000658	WDR97	protein_coding	0.803096	2.89424	9.37244e-06
ENSBTAG00000045327	NA	snoRNA	2.84135	0.836452	1.08789e-05
ENSBTAG00000022147	EPS8L2	protein_coding	0.69235	2.17651	0.000100438
ENSBTAG00000012046	JUNB	protein_coding	0.93699	6.67032	0.000103548
ENSBTAG00000032292	CCDC159	protein_coding	0.860562	3.02795	0.000116463
ENSBTAG00000021550	MAMDC4	pseudogene	0.695547	0.953619	0.00016071
ENSBTAG00000011551	CPNE9	protein_coding	0.841601	0.926214	0.000207029
ENSBTAG00000007895	SLC20A1	protein_coding	0.643859	6.4485	0.000242
ENSBTAG00000009075	RNF207	protein_coding	0.793216	2.70151	0.000291609
ENSBTAG00000026768	TH	protein_coding	1.0988	0.14974	0.000297613
ENSBTAG00000052226	NA	protein_coding	0.930425	4.92155	0.000424447
ENSBTAG00000000933	CCDC183	protein_coding	0.673529	0.568827	0.000429539
ENSBTAG00000004556	SLC2A3	protein_coding	0.717795	5.00722	0.00042975
ENSBTAG00000018724	TMEM82	protein_coding	0.973978	0.260322	0.00042975
ENSBTAG00000042553	SNORD99	snoRNA	1.7441	-0.993279	0.000436399
ENSBTAG00000005892	ZAP70	protein_coding	0.751006	1.67146	0.000477228
ENSBTAG00000050319	NA	lncRNA	0.73018	2.67818	0.000583083
ENSBTAG00000011731	PNMT	protein_coding	1.64792	2.88008	0.000664048
ENSBTAG00000042741	SNORD104	snoRNA	1.47005	-0.256794	0.000798575
ENSBTAG00000048468	NA	protein_coding	1.15118	0.0517639	0.00085834
ENSBTAG00000031544	DDIT3	protein_coding	0.816188	3.6693	0.000893547
ENSBTAG00000002799	SLC39A5	protein_coding	1.29862	-1.17094	0.00120355
ENSBTAG00000042377	SNORD33	snoRNA	1.64009	-1.28672	0.00128277
ENSBTAG00000010161	CCL21	protein_coding	1.00032	1.83041	0.00139738
ENSBTAG00000048448	NA	lncRNA	1.22959	-1.74128	0.00184496
ENSBTAG00000008192	PLPPR2	protein_coding	0.828832	4.58766	0.00224124
ENSBTAG00000000144	NA	protein_coding	0.784422	1.14249	0.00259321
ENSBTAG00000043315	SNORA61	snoRNA	1.28792	-0.612285	0.00288664
ENSBTAG00000042871	SNORA44	snoRNA	1.90687	-1.53609	0.00302633
ENSBTAG00000017042	HAMP	protein_coding	3.06682	-2.04389	0.00313436
ENSBTAG00000049855	NA	lncRNA	0.745417	0.114099	0.00325255
ENSBTAG00000006579	P4HA3	protein_coding	0.612517	3.21039	0.00342645
ENSBTAG00000052173	NA	protein_coding	0.729462	-0.018775	0.00342645
ENSBTAG00000003033	GADD45G	protein_coding	0.640328	6.08148	0.00381498
ENSBTAG00000004659	COQ10B	protein_coding	0.61046	5.55346	0.00445388
ENSBTAG00000004582	COL20A1	protein_coding	0.84354	0.296009	0.00587286
ENSBTAG00000007916	FOXJ1	protein_coding	3.29389	-2.06234	0.00608626
ENSBTAG00000052771	NA	protein_coding	0.591412	0.191666	0.00608626
ENSBTAG00000021048	ADM	protein_coding	0.591264	4.8444	0.00746282
ENSBTAG00000000671	PARP3	protein_coding	1.1538	3.741	0.00754435
ENSBTAG00000016609	DQX1	protein_coding	0.585675	0.0192659	0.00764158
ENSBTAG00000039601	SAP25	protein_coding	0.646915	1.56739	0.00766559
ENSBTAG00000005244	RASL11A	protein_coding	1.04868	2.9793	0.00811397
ENSBTAG00000054257	bta-mir-2887-2	miRNA	0.963131	-0.346663	0.00817474
ENSBTAG00000013345	NA	protein_coding	1.43837	-1.61615	0.00874485
ENSBTAG00000007325	TPSB2	protein_coding	0.640942	1.76344	0.00944426
ENSBTAG00000043468	NA	snoRNA	1.41657	-1.51708	0.010106
ENSBTAG00000049589	SAA3	protein_coding	0.841759	1.23937	0.0106843
ENSBTAG00000043202	SNORD50B	snoRNA	1.74197	-1.60122	0.0107316
ENSBTAG00000055290	NA	protein_coding	0.673719	-0.747591	0.012182
ENSBTAG00000046121	NA	protein_coding	0.597238	3.54285	0.0123178
ENSBTAG00000013366	NRIP3	protein_coding	0.690441	-0.661441	0.0138887
ENSBTAG00000042702	NA	snoRNA	0.773414	-0.151488	0.0142813
ENSBTAG00000024470	SH2D2A	protein_coding	1.16153	-1.12508	0.0153282
ENSBTAG00000001292	LTF	protein_coding	0.645925	0.457909	0.016007
ENSBTAG00000023752	NA	protein_coding	1.79998	-1.56597	0.0167091
ENSBTAG00000021672	RGS1	protein_coding	0.77699	5.15987	0.0170616
ENSBTAG00000012031	ATG9B	protein_coding	0.732469	-0.505478	0.0173972
ENSBTAG00000009863	BHLHE40	protein_coding	0.687972	7.22217	0.0178118
ENSBTAG00000042688	SNORA64	snoRNA	1.09781	-0.66524	0.0178118
ENSBTAG00000038173	HIST1H2BN	protein_coding	3.51919	-0.334336	0.0179003
ENSBTAG00000047286	NA	protein_coding	0.846351	-0.968457	0.0179003
ENSBTAG00000055254	NA	protein_coding	0.870056	-0.78659	0.0188514
ENSBTAG00000002163	PTGER2	protein_coding	1.00664	-1.47764	0.0188514
ENSBTAG00000044741	SNORD97	snoRNA	0.897727	-0.325287	0.0188514
ENSBTAG00000052510	CCL26	protein_coding	0.67985	-0.0962846	0.0193705
ENSBTAG00000037964	HIST3H2A	protein_coding	1.17572	-0.160188	0.0199846
ENSBTAG00000042833	NA	snoRNA	0.733752	-0.726218	0.020684
ENSBTAG00000002135	CD69	protein_coding	0.946811	0.550891	0.020684
ENSBTAG00000021141	CD8A	protein_coding	0.613934	0.370616	0.0207662
ENSBTAG00000039215	KIR2DL5A	protein_coding	1.14156	-1.99017	0.022911
ENSBTAG00000052816	MPP4	protein_coding	1.16921	-2.15672	0.0233717
ENSBTAG00000012605	GPR157	protein_coding	0.594185	3.74006	0.0236006
ENSBTAG00000024608	NA	protein_coding	0.893571	-1.39462	0.0246693
ENSBTAG00000042475	SNORA63	snoRNA	0.970598	-1.77402	0.0271291
ENSBTAG00000038132	AIFM3	protein_coding	0.903946	-1.18818	0.0281853
ENSBTAG00000054536	NA	pseudogene	0.987388	-0.183742	0.0287243
ENSBTAG00000019716	CXCL8	protein_coding	0.955897	-0.757922	0.0298435
ENSBTAG00000030274	NA	protein_coding	0.623146	-0.458441	0.0312317
ENSBTAG00000030426	NA	protein_coding	0.654682	-0.390315	0.0313036
ENSBTAG00000005699	SCML4	protein_coding	0.9783	-0.840366	0.0332587
ENSBTAG00000042417	SNORA53	snoRNA	0.80989	-0.628431	0.03343
ENSBTAG00000012223	TNFSF14	protein_coding	1.22745	0.24062	0.03343
ENSBTAG00000023270	NA	protein_coding	0.903338	-1.89264	0.0334821
ENSBTAG00000049657	NA	lncRNA	0.7631	-1.08117	0.0335483
ENSBTAG00000044788	SNORA81	snoRNA	1.04824	-2.14633	0.035213
ENSBTAG00000025441	HSPA1A	protein_coding	0.709845	11.596	0.0358175
ENSBTAG00000001823	STC2	protein_coding	1.34821	-0.152014	0.0358175
ENSBTAG00000042986	NA	snoRNA	0.977861	-2.01587	0.0381642
ENSBTAG00000010521	PVRIG	protein_coding	0.884259	-0.495002	0.0387827
ENSBTAG00000023731	MC1R	protein_coding	1.04528	-1.83805	0.0395279
ENSBTAG00000042974	SNORD24	snoRNA	0.618826	-0.768456	0.0401595
ENSBTAG00000052822	NA	protein_coding	0.714084	-0.751748	0.0403544
ENSBTAG00000008947	TKTL2	protein_coding	0.814468	-0.988621	0.040901
ENSBTAG00000019524	ITGAD	protein_coding	0.589344	0.367534	0.0428742
ENSBTAG00000034609	NA	protein_coding	0.659626	-0.283768	0.0431148
ENSBTAG00000003088	LANCL3	protein_coding	0.630744	-0.273567	0.0433751
ENSBTAG00000005170	ADGRG5	protein_coding	0.641542	0.101588	0.0452691
ENSBTAG00000020965	ZMYND10	protein_coding	0.974957	-1.59325	0.0471031
ENSBTAG00000038258	NA	protein_coding	0.680135	-0.99257	0.0485942

## Sheet: downreg_24h
gene_id	gene_name	gene_biotype	logFC	logCPM	FDR
ENSBTAG00000052213	ADIPOQ	protein_coding	-6.73795	3.1822	4.57706e-10
ENSBTAG00000019379	TRARG1	protein_coding	-6.18337	3.27751	4.57706e-10
ENSBTAG00000001417	ACSM1	protein_coding	-4.9373	2.30905	2.31275e-09
ENSBTAG00000007969	CIDEC	protein_coding	-5.47377	3.56024	4.29436e-09
ENSBTAG00000014911	LEP	protein_coding	-6.68521	1.15222	5.42016e-09
ENSBTAG00000011666	THRSP	protein_coding	-5.1602	4.52585	3.37784e-08
ENSBTAG00000014517	KLB	protein_coding	-6.21583	-0.604783	1.27313e-07
ENSBTAG00000015350	PLIN1	protein_coding	-3.76893	4.23188	2.00978e-07
ENSBTAG00000043558	ND1	protein_coding	-1.1383	12.0843	2.45802e-07
ENSBTAG00000052095	GAT	protein_coding	-5.18099	-1.51398	2.45802e-07
ENSBTAG00000043546	ND6	protein_coding	-2.24802	3.52811	2.93375e-07
ENSBTAG00000046753	NA	protein_coding	-5.06467	-1.54756	2.93375e-07
ENSBTAG00000038323	GLYAT	protein_coding	-5.85405	-0.242689	3.73252e-07
ENSBTAG00000021033	SGK2	protein_coding	-5.93593	-1.0347	3.73252e-07
ENSBTAG00000001936	PCK1	protein_coding	-3.10063	1.82051	3.73252e-07
ENSBTAG00000032059	TGM5	protein_coding	-4.21768	-2.09015	7.62813e-07
ENSBTAG00000008587	GSTT2	protein_coding	-4.21365	-0.387394	9.43598e-07
ENSBTAG00000007108	LGALS12	protein_coding	-5.51181	-1.32107	1.22161e-06
ENSBTAG00000011779	MAL2	protein_coding	-4.19351	0.122888	1.66735e-06
ENSBTAG00000031188	ADIG	protein_coding	-4.61693	-0.169524	3.20939e-06
ENSBTAG00000043571	ND2	protein_coding	-0.900971	11.3771	3.20939e-06
ENSBTAG00000043575	NA	Mt_tRNA	-2.44364	-0.734715	3.37086e-06
ENSBTAG00000010564	ELOVL6	protein_coding	-3.43519	3.70426	3.45055e-06
ENSBTAG00000003871	CYP2B6	protein_coding	-5.17387	-0.25102	3.68029e-06
ENSBTAG00000011934	PCK2	protein_coding	-3.29464	1.57024	3.68474e-06
ENSBTAG00000006689	TECTB	protein_coding	-4.65492	-1.09823	4.70016e-06
ENSBTAG00000049066	APOL6	protein_coding	-4.04255	-0.820094	8.03025e-06
ENSBTAG00000007273	TF	protein_coding	-3.19055	-1.22104	1.0023e-05
ENSBTAG00000020597	FMO3	protein_coding	-3.70229	-1.14034	1.04167e-05
ENSBTAG00000055207	SCD	protein_coding	-2.37418	8.1672	1.18638e-05
ENSBTAG00000051541	COLQ	protein_coding	-1.99391	-0.336573	1.39675e-05
ENSBTAG00000052678	bta-mir-29c	miRNA	-2.12933	0.590056	1.51604e-05
ENSBTAG00000003212	NNAT	protein_coding	-1.32233	1.92662	2.67138e-05
ENSBTAG00000005464	ADCY6	protein_coding	-0.592386	3.92269	2.84774e-05
ENSBTAG00000018082	QPRT	protein_coding	-1.59791	1.09695	2.88928e-05
ENSBTAG00000011461	ADORA1	protein_coding	-2.38565	-0.909534	4.55896e-05
ENSBTAG00000015980	FASN	protein_coding	-2.4404	6.90938	4.55896e-05
ENSBTAG00000019343	MDFI	protein_coding	-2.42631	-0.0604771	4.80208e-05
ENSBTAG00000038321	LIPE	protein_coding	-1.31826	3.63385	5.07062e-05
ENSBTAG00000043574	NA	Mt_tRNA	-1.58985	0.142783	8.46172e-05
ENSBTAG00000043550	CYTB	protein_coding	-0.680013	12.7855	9.43307e-05
ENSBTAG00000043563	ND5	protein_coding	-0.888142	11.4157	0.000114411
ENSBTAG00000043544	NA	Mt_tRNA	-1.67923	-1.81136	0.000114411
ENSBTAG00000040490	CCDC3	protein_coding	-1.67706	3.63028	0.000130176
ENSBTAG00000037526	FABP4	protein_coding	-3.03868	4.24676	0.000134328
ENSBTAG00000009570	ANGPTL8	protein_coding	-2.9637	1.58827	0.00014814
ENSBTAG00000019512	G6PD	protein_coding	-1.42544	4.1239	0.000182896
ENSBTAG00000003367	NA	protein_coding	-4.08195	-1.83533	0.000185572
ENSBTAG00000006835	MCAM	protein_coding	-0.71445	4.62578	0.00019179
ENSBTAG00000035998	CKB	protein_coding	-2.2535	2.82854	0.000207713
ENSBTAG00000043559	ND4L	protein_coding	-0.718315	9.38279	0.000234836
ENSBTAG00000006035	PPP1R1B	protein_coding	-1.45932	2.70201	0.000251561
ENSBTAG00000016573	LHCGR	protein_coding	-2.99086	-1.67347	0.000280087
ENSBTAG00000017567	ACACA	protein_coding	-1.68695	4.55465	0.000292759
ENSBTAG00000046547	CIDEA	protein_coding	-1.66808	2.25965	0.000308459
ENSBTAG00000024545	DCHS2	protein_coding	-3.11808	-2.02403	0.000375736
ENSBTAG00000053970	SOST	protein_coding	-1.74347	1.63415	0.000413446
ENSBTAG00000017020	S100G	protein_coding	-2.21914	0.49655	0.000413446
ENSBTAG00000000437	FFAR4	protein_coding	-4.91808	-2.5659	0.000419159
ENSBTAG00000016864	LBP	protein_coding	-2.20643	-0.488212	0.000447422
ENSBTAG00000015043	MFNG	protein_coding	-0.632514	3.25747	0.00045676
ENSBTAG00000017527	CRYBG1	protein_coding	-0.604913	3.00636	0.000496144
ENSBTAG00000003457	ATF5	protein_coding	-1.15574	4.23397	0.000549203
ENSBTAG00000045746	NA	protein_coding	-3.53776	-2.12973	0.000569129
ENSBTAG00000049393	NA	pseudogene	-1.47937	0.58966	0.000586411
ENSBTAG00000000873	SLC13A3	protein_coding	-1.73439	-0.718179	0.000736857
ENSBTAG00000010345	XPNPEP2	protein_coding	-2.46211	0.450554	0.000739003
ENSBTAG00000021029	PRR5L	protein_coding	-2.01873	0.790526	0.000844479
ENSBTAG00000049408	NA	sRNA	-1.19228	0.667446	0.000914545
ENSBTAG00000043577	ND4	protein_coding	-0.596557	12.7881	0.00105844
ENSBTAG00000047482	PRRT4	protein_coding	-1.38926	-0.784242	0.00125089
ENSBTAG00000052317	MTURN	protein_coding	-0.830936	0.74293	0.00135319
ENSBTAG00000005218	PDE3B	protein_coding	-1.25379	1.04303	0.00141876
ENSBTAG00000008541	MGST1	protein_coding	-1.30158	3.2792	0.00145549
ENSBTAG00000000011	TDH	protein_coding	-3.38234	-2.20731	0.00182277
ENSBTAG00000026172	LRATD2	protein_coding	-0.682547	0.654352	0.00197477
ENSBTAG00000019230	PTGER3	protein_coding	-2.05613	-1.06165	0.00197477
ENSBTAG00000000442	RBP4	protein_coding	-1.30433	3.01995	0.00197625
ENSBTAG00000016355	UVRAG	protein_coding	-1.47817	5.86464	0.00203028
ENSBTAG00000000345	CLDN15	protein_coding	-1.06259	-0.24563	0.00224124
ENSBTAG00000034402	ACE2	protein_coding	-1.96148	-2.147	0.00230698
ENSBTAG00000009733	FBP1	protein_coding	-1.08409	0.736907	0.00256207
ENSBTAG00000032774	ADIRF	protein_coding	-0.84168	4.33776	0.0029633
ENSBTAG00000040193	COLQ	protein_coding	-1.9094	-2.08664	0.0030272
ENSBTAG00000003568	CLDN10	protein_coding	-2.62357	-0.628304	0.0031824
ENSBTAG00000002471	CHL1	protein_coding	-1.83624	0.435559	0.0036705
ENSBTAG00000052462	NA	lncRNA	-1.7445	-1.88857	0.00384829
ENSBTAG00000055051	RNF125	protein_coding	-0.879317	1.78938	0.00426686
ENSBTAG00000003758	TKT	protein_coding	-0.877764	4.73684	0.00426686
ENSBTAG00000052707	NA	protein_coding	-0.74392	1.18143	0.00484661
ENSBTAG00000001333	PPARG	protein_coding	-0.79708	1.9808	0.00485765
ENSBTAG00000045086	7SK	misc_RNA	-1.44515	-0.690171	0.00511846
ENSBTAG00000043572	NA	Mt_tRNA	-0.78565	2.14332	0.00545194
ENSBTAG00000007439	TENM4	protein_coding	-0.915329	2.05739	0.00586156
ENSBTAG00000020527	IDH1	protein_coding	-0.878464	4.46522	0.00628848
ENSBTAG00000018460	ADAMTS16	protein_coding	-1.07768	1.73175	0.00721291
ENSBTAG00000002714	GNAI1	protein_coding	-0.861441	1.50204	0.00743582
ENSBTAG00000045010	bta-mir-2350	miRNA	-1.0431	-0.715463	0.00790546
ENSBTAG00000052420	bta-mir-12060	miRNA	-1.81882	-1.59291	0.00790546
ENSBTAG00000019726	ANKEF1	protein_coding	-1.94816	-1.45344	0.00849381
ENSBTAG00000013303	ACSS2	protein_coding	-1.01511	5.74553	0.00944426
ENSBTAG00000021287	SLC16A7	protein_coding	-1.12864	2.19712	0.0102826
ENSBTAG00000012991	PRUNE2	protein_coding	-0.97102	2.59396	0.0110544
ENSBTAG00000016740	ACLY	protein_coding	-0.881364	4.28702	0.0116112
ENSBTAG00000006860	VWA2	protein_coding	-0.84216	-0.325815	0.012957
ENSBTAG00000047129	B3GNT6	protein_coding	-0.859496	0.134491	0.0137536
ENSBTAG00000009314	FYB2	protein_coding	-2.13999	-1.8116	0.0141512
ENSBTAG00000021420	EPHA7	protein_coding	-0.739772	-1.30195	0.0158671
ENSBTAG00000009788	NA	protein_coding	-1.76839	-2.31107	0.0163698
ENSBTAG00000036363	bta-mir-133a-1	miRNA	-0.765804	0.140563	0.0165638
ENSBTAG00000011585	MST1	protein_coding	-0.87117	1.201	0.0165742
ENSBTAG00000024021	NRXN1	protein_coding	-1.16811	-0.958483	0.0179003
ENSBTAG00000014705	HES4	protein_coding	-0.603869	-0.00147419	0.0195151
ENSBTAG00000002585	SLC16A2	protein_coding	-0.878438	1.39435	0.0197173
ENSBTAG00000039366	NA	protein_coding	-0.669564	0.518901	0.0207662
ENSBTAG00000014218	DKK1	protein_coding	-0.764849	2.32789	0.021499
ENSBTAG00000019533	ADTRP	protein_coding	-1.43576	-1.97814	0.0216203
ENSBTAG00000051102	KCNK3	protein_coding	-1.46827	-0.464082	0.021806
ENSBTAG00000044292	bta-mir-2416	miRNA	-0.635839	-0.442045	0.0221799
ENSBTAG00000008471	MX2	protein_coding	-1.29619	-0.51251	0.0245235
ENSBTAG00000048354	NA	protein_coding	-1.18275	-1.57181	0.0245559
ENSBTAG00000022471	TTPA	protein_coding	-1.23277	-1.95654	0.0252901
ENSBTAG00000006546	GSTA2	protein_coding	-1.73638	-1.16729	0.0267079
ENSBTAG00000053677	HERC1	protein_coding	-0.705909	1.22442	0.0269664
ENSBTAG00000003359	ELOVL5	protein_coding	-0.667062	3.81458	0.0288966
ENSBTAG00000018566	SFRP5	protein_coding	-0.723424	2.21422	0.0288966
ENSBTAG00000037527	OAS1Z	protein_coding	-0.646991	-0.403489	0.0290134
ENSBTAG00000040313	PARS2	protein_coding	-0.631366	-0.598831	0.0316327
ENSBTAG00000043957	TDRP	protein_coding	-0.99634	-1.7308	0.0318149
ENSBTAG00000029848	bta-mir-365-1	miRNA	-1.22631	-2.49885	0.032652
ENSBTAG00000003196	PAPSS2	protein_coding	-0.613023	-0.418481	0.03343
ENSBTAG00000039581	HOXD4	protein_coding	-0.661974	2.42472	0.0335483
ENSBTAG00000010123	APOE	protein_coding	-0.656271	4.65643	0.0341849
ENSBTAG00000021751	RASEF	protein_coding	-0.964182	-1.25358	0.0381642
ENSBTAG00000001889	C22H3orf14	protein_coding	-0.699169	-1.68256	0.0399797
ENSBTAG00000000892	CGAS	protein_coding	-0.709233	-1.18662	0.041576
ENSBTAG00000047807	SAPCD2	protein_coding	-0.747644	0.365731	0.0433396
ENSBTAG00000029927	bta-mir-10b	miRNA	-0.938734	-1.62857	0.0455439
ENSBTAG00000025167	ABHD15	protein_coding	-0.926491	-1.67965	0.0497232

## Sheet: upreg_48h
gene_id	gene_name	gene_biotype	logFC	logCPM	FDR
ENSBTAG00000028359	U3	snoRNA	3.76709	0.795915	2.3685e-10
ENSBTAG00000052369	NA	lncRNA	2.7244	6.31623	5.96539e-09
ENSBTAG00000011400	DBN1	protein_coding	0.610833	9.27205	1.26999e-08
ENSBTAG00000011483	SCARF1	protein_coding	0.686795	6.63833	1.8356e-08
ENSBTAG00000031573	NMRK2	protein_coding	0.768504	9.67497	4.36421e-08
ENSBTAG00000050925	NA	protein_coding	0.69737	5.8988	6.3814e-08
ENSBTAG00000025462	GADD45B	protein_coding	2.34845	5.88956	1.3563e-07
ENSBTAG00000048468	NA	protein_coding	1.92008	0.0517639	1.58584e-07
ENSBTAG00000042273	SNORA57	snoRNA	4.44738	-0.293156	1.83912e-07
ENSBTAG00000045327	NA	snoRNA	3.40064	0.836452	2.616e-07
ENSBTAG00000022147	EPS8L2	protein_coding	0.966091	2.17651	2.70434e-07
ENSBTAG00000000658	WDR97	protein_coding	0.9456	2.89424	3.16435e-07
ENSBTAG00000048228	NA	protein_coding	0.695682	3.98095	3.38289e-07
ENSBTAG00000010981	CIB2	protein_coding	0.839337	5.44099	3.59866e-07
ENSBTAG00000017181	MACROD1	protein_coding	0.599184	9.90654	3.6735e-07
ENSBTAG00000004585	CCDC30	protein_coding	0.665288	2.65759	3.6735e-07
ENSBTAG00000005892	ZAP70	protein_coding	1.13948	1.67146	3.98501e-07
ENSBTAG00000010701	NACA	protein_coding	0.602195	6.97749	3.98501e-07
ENSBTAG00000010907	PPP1R1A	protein_coding	0.589158	10.4652	4.06924e-07
ENSBTAG00000032534	RHOF	protein_coding	0.772792	4.69677	4.23036e-07
ENSBTAG00000048608	5_8S_rRNA	rRNA	2.53009	7.73758	4.3385e-07
ENSBTAG00000001762	RFXANK	protein_coding	0.853366	4.64924	4.72414e-07
ENSBTAG00000012046	JUNB	protein_coding	1.2054	6.67032	6.3447e-07
ENSBTAG00000046394	RPL23A	protein_coding	0.621918	7.02666	7.24429e-07
ENSBTAG00000010880	TNNI2	protein_coding	0.674441	12.9923	7.5219e-07
ENSBTAG00000052793	NA	lncRNA	0.671244	1.98863	8.23571e-07
ENSBTAG00000051801	NA	protein_coding	0.660123	2.08295	8.38823e-07
ENSBTAG00000011928	ZBTB20	protein_coding	0.64961	3.11986	8.39689e-07
ENSBTAG00000038849	NA	protein_coding	0.647972	9.28711	1.13315e-06
ENSBTAG00000011551	CPNE9	protein_coding	1.073	0.926214	1.27237e-06
ENSBTAG00000039190	SLC9A5	protein_coding	0.599943	6.37253	1.33154e-06
ENSBTAG00000026768	TH	protein_coding	1.42805	0.14974	1.33485e-06
ENSBTAG00000042553	SNORD99	snoRNA	2.2882	-0.993279	1.3416e-06
ENSBTAG00000018016	NUPR1	protein_coding	0.776825	3.0889	1.4692e-06
ENSBTAG00000005142	RPL37	protein_coding	0.601781	7.3868	1.4944e-06
ENSBTAG00000000144	NA	protein_coding	1.1988	1.14249	1.59761e-06
ENSBTAG00000003514	HSF4	protein_coding	0.630623	5.40037	1.60519e-06
ENSBTAG00000031583	NUPR2	protein_coding	0.633729	1.80671	1.75855e-06
ENSBTAG00000031249	PSMG4	protein_coding	0.592278	4.05147	1.85438e-06
ENSBTAG00000000933	CCDC183	protein_coding	0.877919	0.568827	1.85438e-06
ENSBTAG00000042377	SNORD33	snoRNA	2.25139	-1.28672	1.91665e-06
ENSBTAG00000007754	NDUFA3	protein_coding	0.624358	6.3556	2.25309e-06
ENSBTAG00000050319	NA	lncRNA	0.956016	2.67818	2.43525e-06
ENSBTAG00000019543	ELOB	protein_coding	0.591007	6.17318	2.63217e-06
ENSBTAG00000053886	NDUFAF8	protein_coding	0.615335	5.05008	2.75442e-06
ENSBTAG00000001775	RINL	protein_coding	0.713538	1.13526	2.8806e-06
ENSBTAG00000022158	TNNT3	protein_coding	0.626103	13.937	2.98413e-06
ENSBTAG00000011918	BLOC1S1	protein_coding	0.599748	5.60519	3.30345e-06
ENSBTAG00000030247	NSMF	protein_coding	0.602188	4.63164	3.34815e-06
ENSBTAG00000011731	PNMT	protein_coding	2.08676	2.88008	3.57444e-06
ENSBTAG00000042741	SNORD104	snoRNA	1.85028	-0.256794	4.45503e-06
ENSBTAG00000010509	CDK3	protein_coding	0.6887	4.16358	4.45503e-06
ENSBTAG00000046120	NA	processed_pseudogene	0.725529	-0.202722	4.49163e-06
ENSBTAG00000053626	NA	protein_coding	1.32363	7.10014	4.74854e-06
ENSBTAG00000020062	TMC4	protein_coding	0.691286	1.18006	4.79721e-06
ENSBTAG00000020720	C7H1orf35	protein_coding	0.5898	4.89366	4.87722e-06
ENSBTAG00000017496	ATP5ME	protein_coding	0.587321	7.24587	4.98735e-06
ENSBTAG00000005973	OVGP1	protein_coding	0.673544	0.895002	5.25848e-06
ENSBTAG00000009075	RNF207	protein_coding	0.913636	2.70151	5.30703e-06
ENSBTAG00000030426	NA	protein_coding	1.27287	-0.390315	5.30703e-06
ENSBTAG00000017212	HYPK	protein_coding	0.587821	5.59205	5.44631e-06
ENSBTAG00000001794	RPL36	protein_coding	0.595485	7.19533	5.62251e-06
ENSBTAG00000007895	SLC20A1	protein_coding	0.725441	6.4485	5.75267e-06
ENSBTAG00000046587	CST6	protein_coding	0.737745	6.41742	6.36232e-06
ENSBTAG00000052173	NA	protein_coding	1.03537	-0.018775	6.3994e-06
ENSBTAG00000018724	TMEM82	protein_coding	1.14113	0.260322	6.98544e-06
ENSBTAG00000021550	MAMDC4	pseudogene	0.756173	0.953619	7.18126e-06
ENSBTAG00000048692	NA	protein_coding	0.866246	1.74042	8.43729e-06
ENSBTAG00000039601	SAP25	protein_coding	0.986732	1.56739	8.55537e-06
ENSBTAG00000015192	FAM193B	protein_coding	0.60021	4.17961	8.56794e-06
ENSBTAG00000052909	C8G	protein_coding	0.686227	3.91284	8.7997e-06
ENSBTAG00000002046	COX8B	protein_coding	0.597253	7.7786	9.86494e-06
ENSBTAG00000013556	UNC13D	protein_coding	0.619649	1.39034	1.05381e-05
ENSBTAG00000017533	LRRC1	protein_coding	0.684291	1.28685	1.06607e-05
ENSBTAG00000052709	NA	protein_coding	0.656032	11.7699	1.0662e-05
ENSBTAG00000004556	SLC2A3	protein_coding	0.798642	5.00722	1.15549e-05
ENSBTAG00000016913	AVIL	protein_coding	1.29229	-0.651129	1.23553e-05
ENSBTAG00000019891	MRPL40	protein_coding	0.594083	5.52943	1.37617e-05
ENSBTAG00000049167	NA	protein_coding	0.699508	1.46432	1.38654e-05
ENSBTAG00000015164	SLC27A5	protein_coding	0.700788	1.53799	1.40084e-05
ENSBTAG00000019081	COL7A1	pseudogene	0.646394	1.81515	1.4161e-05
ENSBTAG00000012695	LCK	protein_coding	1.00281	0.992371	1.43135e-05
ENSBTAG00000001292	LTF	protein_coding	1.03186	0.457909	1.54877e-05
ENSBTAG00000038132	AIFM3	protein_coding	1.54638	-1.18818	1.58232e-05
ENSBTAG00000050008	NA	protein_coding	0.597338	5.06069	1.75474e-05
ENSBTAG00000025219	NA	protein_coding	0.749511	2.54472	1.76956e-05
ENSBTAG00000039728	NA	protein_coding	0.69804	5.09583	1.78668e-05
ENSBTAG00000045822	C15H11orf96	protein_coding	0.669474	5.1738	1.89345e-05
ENSBTAG00000007916	FOXJ1	protein_coding	4.1995	-2.06234	1.98902e-05
ENSBTAG00000031544	DDIT3	protein_coding	0.922333	3.6693	2.11908e-05
ENSBTAG00000016609	DQX1	protein_coding	0.824987	0.0192659	2.29005e-05
ENSBTAG00000013345	NA	protein_coding	1.97866	-1.61615	2.42752e-05
ENSBTAG00000007093	NA	protein_coding	0.59784	1.50166	2.47806e-05
ENSBTAG00000003033	GADD45G	protein_coding	0.817266	6.08148	2.52352e-05
ENSBTAG00000027204	NA	protein_coding	0.983837	1.60795	2.5746e-05
ENSBTAG00000052771	NA	protein_coding	0.805533	0.191666	2.57948e-05
ENSBTAG00000011527	NT5C	protein_coding	0.59316	2.53978	2.61401e-05
ENSBTAG00000010161	CCL21	protein_coding	1.1439	1.83041	2.79435e-05
ENSBTAG00000000306	ITK	protein_coding	0.899753	0.702409	2.85242e-05
ENSBTAG00000048515	NA	lncRNA	0.613502	4.17274	2.98554e-05
ENSBTAG00000051412	HBA	protein_coding	5.1334	-0.168656	3.03008e-05
ENSBTAG00000042833	NA	snoRNA	1.15556	-0.726218	3.07498e-05
ENSBTAG00000013523	OSBPL7	protein_coding	0.602304	3.81659	3.63713e-05
ENSBTAG00000001294	PPP1R15A	protein_coding	0.641514	5.83249	3.84828e-05
ENSBTAG00000009469	SREK1IP1	protein_coding	0.709816	2.03454	4.08887e-05
ENSBTAG00000000432	NA	protein_coding	0.853644	1.25171	4.46129e-05
ENSBTAG00000001492	FYB1	protein_coding	0.850925	0.967844	4.88543e-05
ENSBTAG00000005193	CRTAM	protein_coding	1.50452	-1.08085	5.34385e-05
ENSBTAG00000007325	TPSB2	protein_coding	0.86114	1.76344	5.3609e-05
ENSBTAG00000001063	HOXA4	protein_coding	0.630943	1.59307	5.36793e-05
ENSBTAG00000020773	CTSW	protein_coding	1.01936	1.74411	5.51868e-05
ENSBTAG00000019864	MAPK15	protein_coding	0.646774	0.992945	5.99971e-05
ENSBTAG00000000510	ATG101	protein_coding	0.767714	6.05505	6.83803e-05
ENSBTAG00000017042	HAMP	protein_coding	3.44465	-2.04389	6.88957e-05
ENSBTAG00000037644	HBB	protein_coding	4.59206	1.78023	7.23578e-05
ENSBTAG00000005699	SCML4	protein_coding	1.53414	-0.840366	7.42087e-05
ENSBTAG00000002799	SLC39A5	protein_coding	1.36958	-1.17094	7.57394e-05
ENSBTAG00000055197	NA	protein_coding	0.800461	2.13062	7.8586e-05
ENSBTAG00000052226	NA	protein_coding	0.879658	4.92155	8.07683e-05
ENSBTAG00000034609	NA	protein_coding	1.08475	-0.283768	8.59258e-05
ENSBTAG00000021141	CD8A	protein_coding	0.887618	0.370616	9.26847e-05
ENSBTAG00000031347	SPDYA	protein_coding	1.17055	-1.22153	9.56349e-05
ENSBTAG00000006404	CENPT	protein_coding	0.600079	1.83476	0.00010371
ENSBTAG00000001002	TCF7	protein_coding	0.796066	1.39371	0.00010998
ENSBTAG00000054257	bta-mir-2887-2	miRNA	1.2018	-0.346663	0.000111721
ENSBTAG00000012223	TNFSF14	protein_coding	1.84017	0.24062	0.000115421
ENSBTAG00000004362	SERPINC1	protein_coding	1.25136	-0.886241	0.000125329
ENSBTAG00000004917	KLRK1	protein_coding	1.06755	-0.432173	0.000126194
ENSBTAG00000055254	NA	protein_coding	1.19763	-0.78659	0.000127167
ENSBTAG00000015345	BNIPL	protein_coding	0.783759	0.649492	0.000141508
ENSBTAG00000020814	C2CD4B	protein_coding	0.738862	0.589792	0.00014462
ENSBTAG00000042688	SNORA64	snoRNA	1.46577	-0.66524	0.000147103
ENSBTAG00000001060	CXCR4	protein_coding	0.719322	3.40977	0.000148628
ENSBTAG00000046121	NA	protein_coding	0.758931	3.54285	0.000157324
ENSBTAG00000054800	HES6	protein_coding	0.695823	1.5515	0.000161458
ENSBTAG00000018390	GLB1L2	protein_coding	1.17646	0.550228	0.000166294
ENSBTAG00000001034	IL18R1	protein_coding	0.638891	0.833546	0.000170111
ENSBTAG00000038258	NA	protein_coding	1.06821	-0.99257	0.000170111
ENSBTAG00000050733	ATP6AP1L	protein_coding	0.665605	1.55434	0.000182257
ENSBTAG00000000936	SLC39A2	protein_coding	1.11058	-1.16331	0.000182546
ENSBTAG00000011178	IL17RB	protein_coding	0.722484	1.45167	0.000185604
ENSBTAG00000008947	TKTL2	protein_coding	1.22576	-0.988621	0.00019861
ENSBTAG00000043315	SNORA61	snoRNA	1.34097	-0.612285	0.000209141
ENSBTAG00000022278	NA	protein_coding	0.6285	0.795661	0.000209997
ENSBTAG00000021346	CCDC34	protein_coding	0.68431	1.04553	0.000209997
ENSBTAG00000000888	SPTA1	protein_coding	1.0564	-1.00657	0.000218811
ENSBTAG00000013444	ETV2	protein_coding	0.64663	0.0505373	0.000233494
ENSBTAG00000024470	SH2D2A	protein_coding	1.46253	-1.12508	0.000242192
ENSBTAG00000005244	RASL11A	protein_coding	1.21113	2.9793	0.000244842
ENSBTAG00000003829	HPN	protein_coding	0.669105	1.2267	0.00024661
ENSBTAG00000015290	BAIAP2L2	protein_coding	0.870002	-0.550692	0.000249442
ENSBTAG00000026266	MYL12B	protein_coding	0.586862	3.45936	0.000251118
ENSBTAG00000008192	PLPPR2	protein_coding	0.813335	4.58766	0.000262021
ENSBTAG00000016746	UBE2C	protein_coding	0.748532	-0.08824	0.000262021
ENSBTAG00000019524	ITGAD	protein_coding	0.874801	0.367534	0.000276443
ENSBTAG00000008539	ENHO	lncRNA	0.664194	1.92035	0.000285827
ENSBTAG00000004659	COQ10B	protein_coding	0.641683	5.55346	0.000289804
ENSBTAG00000021219	SEPTIN1	protein_coding	0.894342	0.388933	0.0003114
ENSBTAG00000054536	NA	pseudogene	1.32728	-0.183742	0.000318162
ENSBTAG00000053098	NA	protein_coding	0.892123	-0.245063	0.000320047
ENSBTAG00000046295	CCER2	protein_coding	0.835541	0.0247202	0.000341864
ENSBTAG00000018888	DPH2	protein_coding	0.611136	2.87959	0.000345969
ENSBTAG00000052532	NA	protein_coding	0.782509	0.448802	0.000353422
ENSBTAG00000021249	LAT	protein_coding	0.87688	0.197969	0.00036118
ENSBTAG00000015710	CD3E	protein_coding	0.815855	2.24044	0.000412308
ENSBTAG00000004475	CDK5R1	protein_coding	0.60987	0.944049	0.000412999
ENSBTAG00000006579	P4HA3	protein_coding	0.605349	3.21039	0.000413473
ENSBTAG00000021672	RGS1	protein_coding	0.94242	5.15987	0.000426457
ENSBTAG00000016520	NA	protein_coding	0.618159	2.88795	0.000433625
ENSBTAG00000009863	BHLHE40	protein_coding	0.833476	7.22217	0.000443089
ENSBTAG00000048448	NA	lncRNA	1.15907	-1.74128	0.000448516
ENSBTAG00000049855	NA	lncRNA	0.736265	0.114099	0.000453399
ENSBTAG00000050579	NA	protein_coding	0.653465	-0.187303	0.000543247
ENSBTAG00000014662	NA	pseudogene	0.854182	-1.15587	0.000551887
ENSBTAG00000023752	NA	protein_coding	2.10427	-1.56597	0.000563484
ENSBTAG00000013730	CD5	protein_coding	0.828695	0.182553	0.000564487
ENSBTAG00000047286	NA	protein_coding	1.01757	-0.968457	0.000568614
ENSBTAG00000006452	CD3D	protein_coding	0.793039	0.83614	0.000608705
ENSBTAG00000054403	U6	snRNA	1.50212	-1.79057	0.000615038
ENSBTAG00000040607	SLA2	protein_coding	0.853676	0.245248	0.000616516
ENSBTAG00000025226	IGIP	protein_coding	0.675524	0.708821	0.000654845
ENSBTAG00000005628	CD52	protein_coding	0.856074	1.45991	0.000690451
ENSBTAG00000043468	NA	snoRNA	1.53028	-1.51708	0.000698642
ENSBTAG00000016043	GNB3	protein_coding	0.640762	0.403738	0.000702061
ENSBTAG00000015349	C3H1orf56	protein_coding	1.65962	-2.10969	0.000715561
ENSBTAG00000002135	CD69	protein_coding	1.1313	0.550891	0.000722774
ENSBTAG00000000671	PARP3	protein_coding	1.18202	3.741	0.000726248
ENSBTAG00000004924	PENK	protein_coding	1.19692	-0.94393	0.000751432
ENSBTAG00000052822	NA	protein_coding	0.950986	-0.751748	0.000752932
ENSBTAG00000053271	NA	protein_coding	1.10364	-0.986952	0.000769023
ENSBTAG00000048771	NA	protein_coding	0.718972	-0.222747	0.000769023
ENSBTAG00000011465	MYBPH	protein_coding	0.901809	7.75217	0.000772004
ENSBTAG00000053048	NA	protein_coding	0.753651	-0.408558	0.000796964
ENSBTAG00000055189	NA	lncRNA	0.953877	1.64667	0.000830625
ENSBTAG00000024957	SNCA	protein_coding	0.815804	0.0105044	0.000850512
ENSBTAG00000037953	bta-mir-1282	miRNA	1.18138	-1.97917	0.000863409
ENSBTAG00000013155	COL2A1	protein_coding	1.05568	-0.502887	0.000881048
ENSBTAG00000054597	NA	protein_coding	1.1609	-1.66008	0.00089868
ENSBTAG00000019617	PTPN22	protein_coding	1.05029	-1.9774	0.000901199
ENSBTAG00000026247	PKHD1L1	protein_coding	0.593585	2.38177	0.00092672
ENSBTAG00000046004	NA	protein_coding	0.721017	-0.381977	0.000975033
ENSBTAG00000053208	NA	pseudogene	0.597638	1.45867	0.000980053
ENSBTAG00000051225	NA	lncRNA	0.649691	1.82993	0.00100498
ENSBTAG00000018900	CARMIL2	protein_coding	0.844266	-0.270441	0.0010738
ENSBTAG00000009631	ZNF683	protein_coding	0.857799	0.595122	0.00107761
ENSBTAG00000005495	NA	protein_coding	0.633373	0.0978706	0.00111317
ENSBTAG00000021480	SAG	protein_coding	0.626311	0.381159	0.00113632
ENSBTAG00000021639	ARC	protein_coding	1.84408	1.94587	0.00114528
ENSBTAG00000048641	NA	protein_coding	0.906362	0.122152	0.00119013
ENSBTAG00000000715	NA	protein_coding	0.89162	-0.204235	0.00120152
ENSBTAG00000008373	ITGA10	protein_coding	0.74575	0.995164	0.00120182
ENSBTAG00000053649	CCL5	protein_coding	1.06957	-0.882284	0.00121262
ENSBTAG00000002670	DEPP1	protein_coding	0.943068	2.60635	0.0012234
ENSBTAG00000038173	HIST1H2BN	protein_coding	3.79382	-0.334336	0.00127014
ENSBTAG00000018343	NCR3	protein_coding	0.592782	-0.218092	0.00128043
ENSBTAG00000030274	NA	protein_coding	0.747978	-0.458441	0.00131304
ENSBTAG00000021437	GPR174	protein_coding	0.828664	-0.87711	0.00137252
ENSBTAG00000027770	NA	protein_coding	0.840167	-0.750253	0.00139639
ENSBTAG00000012031	ATG9B	protein_coding	0.804708	-0.505478	0.00141128
ENSBTAG00000008793	RNASE1	protein_coding	0.721377	0.340565	0.00143346
ENSBTAG00000011043	RAC2	protein_coding	0.64173	2.35292	0.00147376
ENSBTAG00000017482	ISYNA1	protein_coding	0.636812	3.47771	0.0014868
ENSBTAG00000000564	NSG2	protein_coding	0.603814	0.280596	0.00153374
ENSBTAG00000010774	NUSAP1	protein_coding	0.627431	0.293798	0.00166358
ENSBTAG00000010477	TTC21A	protein_coding	0.862268	-0.446998	0.00170989
ENSBTAG00000011359	CD7	protein_coding	1.06085	-0.42518	0.00177095
ENSBTAG00000009972	INHA	protein_coding	0.718481	1.17549	0.00179447
ENSBTAG00000022886	RYR2	protein_coding	0.807288	0.394517	0.00180407
ENSBTAG00000012276	NA	protein_coding	0.614383	0.579621	0.00197985
ENSBTAG00000042417	SNORA53	snoRNA	0.946508	-0.628431	0.00198588
ENSBTAG00000016345	IL2RB	protein_coding	0.683802	1.81347	0.00202306
ENSBTAG00000044204	CD79B	protein_coding	1.59031	-1.54689	0.00210167
ENSBTAG00000049928	NA	protein_coding	0.607871	0.804065	0.00210683
ENSBTAG00000013451	RHOH	protein_coding	0.807814	-1.20478	0.0021445
ENSBTAG00000043202	SNORD50B	snoRNA	1.70352	-1.60122	0.00214769
ENSBTAG00000000082	KCNJ14	protein_coding	1.69385	-2.15571	0.00220801
ENSBTAG00000003691	NTSR2	protein_coding	0.911894	-0.512412	0.00223338
ENSBTAG00000049108	TRAT1	protein_coding	0.885595	-1.56925	0.00224767
ENSBTAG00000053792	HIST1H2AG	protein_coding	1.69441	-2.20928	0.00235689
ENSBTAG00000039215	KIR2DL5A	protein_coding	1.22719	-1.99017	0.00236901
ENSBTAG00000055290	NA	protein_coding	0.657602	-0.747591	0.00249095
ENSBTAG00000042871	SNORA44	snoRNA	1.60487	-1.53609	0.00249388
ENSBTAG00000014441	CD96	protein_coding	0.951774	-0.610995	0.00249536
ENSBTAG00000046699	STAT4	protein_coding	0.755656	-0.418348	0.00249863
ENSBTAG00000046268	NA	protein_coding	0.984195	-1.41651	0.00253522
ENSBTAG00000009714	ARHGAP33	protein_coding	0.748909	-0.650863	0.0025827
ENSBTAG00000010615	ARL9	protein_coding	1.22849	-1.69184	0.00268604
ENSBTAG00000042883	SNORD35A	snoRNA	1.01438	-1.69496	0.00273794
ENSBTAG00000032289	ARHGAP15	protein_coding	0.635653	-0.0711022	0.00282008
ENSBTAG00000049773	NA	misc_RNA	0.693197	-0.505235	0.00290571
ENSBTAG00000011704	NA	protein_coding	0.661069	-0.666658	0.00291892
ENSBTAG00000050015	NA	protein_coding	0.642585	-0.693007	0.00293994
ENSBTAG00000046626	CNTD2	protein_coding	1.06297	-1.10797	0.00296519
ENSBTAG00000020965	ZMYND10	protein_coding	1.15526	-1.59325	0.00308302
ENSBTAG00000008499	TROAP	protein_coding	0.814393	-0.363247	0.00316044
ENSBTAG00000013366	NRIP3	protein_coding	0.668323	-0.661441	0.0031771
ENSBTAG00000047604	HSD17B1	protein_coding	0.653011	0.601104	0.0032853
ENSBTAG00000014038	CDKL2	protein_coding	1.15411	-1.21215	0.00336443
ENSBTAG00000005716	CRABP2	protein_coding	0.679276	1.29891	0.00337066
ENSBTAG00000034295	LAG3	protein_coding	1.04181	-1.48324	0.00339834
ENSBTAG00000048538	NA	processed_pseudogene	0.641143	0.500377	0.00348918
ENSBTAG00000023792	NA	protein_coding	0.602501	0.641374	0.00367899
ENSBTAG00000010521	PVRIG	protein_coding	0.983563	-0.495002	0.00373826
ENSBTAG00000035945	NA	protein_coding	0.966956	-1.37467	0.0037433
ENSBTAG00000043480	SNORD14	snoRNA	1.62287	1.3768	0.00384178
ENSBTAG00000052998	NA	lncRNA	0.881782	-1.44419	0.00384949
ENSBTAG00000003489	IPCEF1	protein_coding	0.895237	-0.481928	0.00385707
ENSBTAG00000042868	SNORA67	snoRNA	0.775443	-1.4325	0.00400698
ENSBTAG00000001717	AURKB	protein_coding	0.765953	-1.06114	0.00403367
ENSBTAG00000020798	C3H1orf94	protein_coding	0.885141	-1.15269	0.00405695
ENSBTAG00000049367	NA	protein_coding	1.38423	-2.19951	0.00406931
ENSBTAG00000005170	ADGRG5	protein_coding	0.727488	0.101588	0.00407501
ENSBTAG00000045734	LRRC26	protein_coding	0.733949	-1.25511	0.00411225
ENSBTAG00000000735	BCL2A1	protein_coding	0.700644	-0.383504	0.00413004
ENSBTAG00000049916	Metazoa_SRP	misc_RNA	1.42081	0.00331695	0.00418509
ENSBTAG00000037552	NA	protein_coding	1.01218	-1.99743	0.00424001
ENSBTAG00000047448	C25H16orf54	protein_coding	0.655755	0.159248	0.00425921
ENSBTAG00000014953	NA	protein_coding	0.920223	-0.871991	0.00437204
ENSBTAG00000025441	HSPA1A	protein_coding	0.752791	11.596	0.00441171
ENSBTAG00000027246	UBD	protein_coding	0.606326	2.23627	0.00448267
ENSBTAG00000021041	PRAM1	protein_coding	0.717841	-0.516545	0.00465174
ENSBTAG00000004582	COL20A1	protein_coding	0.692015	0.296009	0.00482812
ENSBTAG00000018495	NKX6-3	protein_coding	0.84174	-1.25831	0.00497437
ENSBTAG00000008833	APOM	protein_coding	0.673062	-0.544728	0.00503899
ENSBTAG00000001293	MAATS1	protein_coding	0.597636	0.118194	0.00506353
ENSBTAG00000053419	NA	protein_coding	0.631849	-0.779917	0.00516994
ENSBTAG00000054392	NA	protein_coding	0.760629	-0.564926	0.00523889
ENSBTAG00000051212	TMEM86B	protein_coding	0.754173	-0.603012	0.00524091
ENSBTAG00000005581	CCL25	protein_coding	0.686918	-0.589878	0.0052732
ENSBTAG00000052348	NA	protein_coding	1.37164	3.43729	0.00532138
ENSBTAG00000040559	PTPRH	protein_coding	0.920683	-1.78357	0.00545582
ENSBTAG00000020017	SLC25A41	protein_coding	0.696644	-0.45583	0.00545756
ENSBTAG00000004574	UGT8	protein_coding	0.763417	-0.157522	0.00552627
ENSBTAG00000042723	NA	snRNA	1.09917	-0.877324	0.00562706
ENSBTAG00000044067	PLAC8L1	protein_coding	1.20762	-1.76353	0.00568025
ENSBTAG00000040367	NA	protein_coding	0.778792	-1.32059	0.00569593
ENSBTAG00000016381	REM2	protein_coding	1.32803	-1.83559	0.00578292
ENSBTAG00000012349	LAX1	protein_coding	0.764788	-1.18243	0.00597131
ENSBTAG00000017256	CD2	protein_coding	0.666375	0.316949	0.00609458
ENSBTAG00000039035	HSPA6	protein_coding	1.43504	6.21934	0.00613427
ENSBTAG00000009748	MFRP	protein_coding	2.51789	-0.706424	0.00614765
ENSBTAG00000013100	SPAG5	protein_coding	0.602072	-0.671081	0.00619347
ENSBTAG00000032071	SYCP1	protein_coding	1.00601	-1.49645	0.00634881
ENSBTAG00000034973	NA	protein_coding	0.900374	-1.51466	0.00638835
ENSBTAG00000008394	MYL3	protein_coding	0.594732	9.43271	0.00643821
ENSBTAG00000024204	NA	protein_coding	1.12041	-1.87852	0.0065779
ENSBTAG00000047845	NA	protein_coding	0.605034	-0.41117	0.00658578
ENSBTAG00000003220	ACKR1	protein_coding	0.842345	0.718502	0.00659998
ENSBTAG00000008428	UPP1	protein_coding	0.654402	-0.449905	0.0067159
ENSBTAG00000008137	NA	protein_coding	0.767745	-1.15265	0.0067542
ENSBTAG00000002508	GNG3	protein_coding	0.651853	-0.913712	0.00683581
ENSBTAG00000045293	NA	snoRNA	1.28183	-2.24119	0.00712458
ENSBTAG00000001882	CD79A	protein_coding	1.09031	-1.62006	0.0071595
ENSBTAG00000003088	LANCL3	protein_coding	0.660603	-0.273567	0.00730004
ENSBTAG00000008956	CD8B	protein_coding	0.702915	-0.568739	0.00739097
ENSBTAG00000019716	CXCL8	protein_coding	0.934998	-0.757922	0.00741667
ENSBTAG00000054645	NA	lncRNA	0.633532	-0.973597	0.00759449
ENSBTAG00000048933	NA	processed_pseudogene	0.90121	-1.91068	0.00766756
ENSBTAG00000052016	NA	protein_coding	0.989969	-1.73937	0.00792094
ENSBTAG00000009943	NA	protein_coding	0.823782	-0.846818	0.00847961
ENSBTAG00000023731	MC1R	protein_coding	1.06311	-1.83805	0.00854882
ENSBTAG00000007402	ZFAND2A	protein_coding	0.592086	2.28029	0.00859028
ENSBTAG00000040277	H4	protein_coding	0.772127	-0.904463	0.00879748
ENSBTAG00000005129	CEP55	protein_coding	0.623671	-1.57454	0.00918294
ENSBTAG00000003000	TOMT	protein_coding	0.802248	-1.75803	0.00930056
ENSBTAG00000037510	NA	protein_coding	0.660584	0.111449	0.00941943
ENSBTAG00000039440	NA	protein_coding	0.774392	-0.732531	0.00945729
ENSBTAG00000046614	NA	protein_coding	1.03631	-2.16237	0.00951202
ENSBTAG00000040065	RAD51AP1	protein_coding	0.61756	-0.757729	0.00962628
ENSBTAG00000004273	CST7	protein_coding	0.705712	-0.825987	0.00986019
ENSBTAG00000009938	XCL1	protein_coding	1.0276	-2.1393	0.00996621
ENSBTAG00000052971	NA	protein_coding	1.41902	-0.489876	0.0100796
ENSBTAG00000051292	NA	protein_coding	0.626113	-0.177283	0.0102685
ENSBTAG00000049257	NA	lncRNA	0.598048	-0.333167	0.0103175
ENSBTAG00000037415	NA	protein_coding	0.604643	-0.732608	0.0104089
ENSBTAG00000006185	SPC24	protein_coding	0.862324	-1.53079	0.0105942
ENSBTAG00000000181	SUSD3	protein_coding	0.657816	-0.69905	0.010792
ENSBTAG00000002613	MIS18BP1	protein_coding	0.613189	-1.08714	0.0109471
ENSBTAG00000020481	GXYLT2	protein_coding	0.67389	-0.275739	0.0109964
ENSBTAG00000002859	NA	protein_coding	0.983798	-1.32513	0.0111646
ENSBTAG00000015483	CCR8	protein_coding	0.645927	-0.667831	0.0113619
ENSBTAG00000019060	CLDN11	protein_coding	0.713785	-0.76793	0.0114346
ENSBTAG00000052514	NA	protein_coding	0.607272	0.540277	0.0118066
ENSBTAG00000052816	MPP4	protein_coding	1.04593	-2.15672	0.0119616
ENSBTAG00000006977	PLP1	protein_coding	0.659336	1.47333	0.012084
ENSBTAG00000012074	MYB	protein_coding	0.672871	-0.673527	0.0123179
ENSBTAG00000001008	PRF1	protein_coding	0.714211	-1.02407	0.01244
ENSBTAG00000034138	NA	protein_coding	0.881448	-1.50804	0.0126436
ENSBTAG00000003414	SAXO2	protein_coding	0.607451	-0.934646	0.0127569
ENSBTAG00000006280	RBFOX3	protein_coding	0.607417	1.00096	0.0127824
ENSBTAG00000037964	HIST3H2A	protein_coding	0.99387	-0.160188	0.0129116
ENSBTAG00000034712	RAB33A	protein_coding	0.728408	-1.35151	0.0130928
ENSBTAG00000008564	NA	protein_coding	1.00183	-0.53791	0.0132859
ENSBTAG00000046758	RNF223	protein_coding	1.20155	-2.33324	0.013557
ENSBTAG00000018367	CD6	protein_coding	0.670499	-0.14368	0.013826
ENSBTAG00000049870	NA	protein_coding	0.760041	-0.748252	0.0139872
ENSBTAG00000007927	SLAMF1	protein_coding	0.748341	-0.489142	0.0141281
ENSBTAG00000016275	AMDHD1	protein_coding	0.631886	-0.889942	0.0148737
ENSBTAG00000039530	NEFM	protein_coding	2.22791	-0.239661	0.0152824
ENSBTAG00000010384	CDC6	protein_coding	0.747978	-1.81577	0.015407
ENSBTAG00000052534	U6	snRNA	0.886006	-1.24702	0.0155215
ENSBTAG00000018312	NA	protein_coding	0.67343	-1.41785	0.0164727
ENSBTAG00000043167	SNORA52	snoRNA	0.645677	-0.39504	0.0165367
ENSBTAG00000021673	NDC80	protein_coding	0.746463	-1.14413	0.0166884
ENSBTAG00000049808	NA	protein_coding	0.68634	-1.37576	0.0168441
ENSBTAG00000006453	CD3G	protein_coding	0.641307	-0.215589	0.0179961
ENSBTAG00000013534	GFAP	protein_coding	0.651398	-0.228004	0.0183169
ENSBTAG00000016874	DNAJB1	protein_coding	0.674554	7.70223	0.0183455
ENSBTAG00000014969	CILP2	protein_coding	1.61244	0.906107	0.0185854
ENSBTAG00000050362	NA	lncRNA	0.945097	-1.86181	0.018734
ENSBTAG00000054072	ADM2	protein_coding	0.951738	-1.76589	0.0189903
ENSBTAG00000007336	HCST	protein_coding	1.17319	-1.76676	0.0191446
ENSBTAG00000016347	NA	protein_coding	0.67882	-1.88455	0.0192375
ENSBTAG00000008228	BEND6	protein_coding	0.70845	-1.11374	0.0196079
ENSBTAG00000011481	IL12RB1	protein_coding	0.837336	-1.08697	0.0197104
ENSBTAG00000033835	MPZ	protein_coding	0.64187	4.35473	0.0198869
ENSBTAG00000053606	NA	protein_coding	0.728859	-1.95031	0.0209676
ENSBTAG00000030281	NA	protein_coding	0.601899	-1.22324	0.021284
ENSBTAG00000005239	NA	protein_coding	0.809474	-1.92478	0.021494
ENSBTAG00000044741	SNORD97	snoRNA	0.69874	-0.325287	0.0218433
ENSBTAG00000042475	SNORA63	snoRNA	0.808672	-1.77402	0.0221037
ENSBTAG00000051720	NA	lncRNA	0.942224	-2.28591	0.0222717
ENSBTAG00000043036	SNORD12B	snoRNA	0.753534	-1.2237	0.0227282
ENSBTAG00000042986	NA	snoRNA	0.859033	-2.01587	0.022797
ENSBTAG00000019698	TMCO2	protein_coding	1.00329	-2.30868	0.0229404
ENSBTAG00000015651	NA	protein_coding	0.697491	-1.06342	0.0229909
ENSBTAG00000042134	SNORD14	snoRNA	1.1183	1.40672	0.0234167
ENSBTAG00000049657	NA	lncRNA	0.646305	-1.08117	0.0234379
ENSBTAG00000003776	MSANTD1	protein_coding	0.66178	-1.1865	0.0235917
ENSBTAG00000011003	IKZF3	protein_coding	0.76648	-1.25193	0.0238196
ENSBTAG00000006844	LEF1	protein_coding	0.585206	-0.554255	0.0238778
ENSBTAG00000024608	NA	protein_coding	0.719127	-1.39462	0.0243097
ENSBTAG00000010517	EVPL	protein_coding	0.905622	-0.541662	0.0250765
ENSBTAG00000012829	EBI3	protein_coding	0.790297	-1.30817	0.0257247
ENSBTAG00000005972	NA	processed_pseudogene	0.620562	-1.26905	0.0257309
ENSBTAG00000023938	CENPA	protein_coding	0.66972	-1.26442	0.0258385
ENSBTAG00000054335	NA	lncRNA	0.86028	-1.67059	0.025894
ENSBTAG00000043993	C1H21orf62	protein_coding	0.891223	-1.67849	0.0262881
ENSBTAG00000050871	NA	protein_coding	0.590896	-0.850552	0.0263299
ENSBTAG00000025775	INSL3	protein_coding	0.648022	-1.77427	0.0266219
ENSBTAG00000049133	NA	lncRNA	0.830739	-1.59192	0.0270273
ENSBTAG00000043197	SNORD33	snoRNA	0.704888	-1.25405	0.0281886
ENSBTAG00000039194	C22H3orf22	protein_coding	0.603484	-1.69674	0.028933
ENSBTAG00000052619	NA	lncRNA	0.791165	-1.47411	0.0291618
ENSBTAG00000011700	PLLP	protein_coding	0.773061	-0.773998	0.0296502
ENSBTAG00000002401	NPFF	protein_coding	1.10388	-2.237	0.030024
ENSBTAG00000008092	RAB37	protein_coding	0.732335	-1.17748	0.0301894
ENSBTAG00000048478	NA	protein_coding	0.861305	-1.7852	0.0311781
ENSBTAG00000045067	SNORD124	snoRNA	0.859815	-1.59341	0.0311855
ENSBTAG00000001823	STC2	protein_coding	1.08538	-0.152014	0.0323442
ENSBTAG00000018508	TMEM108	protein_coding	0.598723	-0.897332	0.0341812
ENSBTAG00000043250	7SK	misc_RNA	0.848496	0.705432	0.0343527
ENSBTAG00000034613	MROH6	protein_coding	0.622346	-1.2092	0.0348905
ENSBTAG00000042931	NA	snoRNA	0.956596	-2.28368	0.0351091
ENSBTAG00000004515	KCNK1	protein_coding	0.624236	-1.49637	0.0355712
ENSBTAG00000047121	NA	protein_coding	1.97818	-0.877322	0.0364124
ENSBTAG00000015369	MLLT11	protein_coding	0.638208	2.89078	0.0373902
ENSBTAG00000017138	TMEM71	protein_coding	0.630599	-1.18807	0.0374739
ENSBTAG00000009393	GAL	protein_coding	0.98505	-1.32618	0.0377035
ENSBTAG00000015307	FBN2	protein_coding	0.592472	-0.730407	0.0383477
ENSBTAG00000051100	NA	lncRNA	0.903038	-2.26679	0.0388925
ENSBTAG00000015784	HAPLN2	protein_coding	0.678549	-1.13873	0.0404899
ENSBTAG00000017829	NA	protein_coding	0.658249	-1.84358	0.0406884
ENSBTAG00000018785	TUBB1	protein_coding	0.769818	-2.16095	0.0410904
ENSBTAG00000050597	NA	protein_coding	0.781924	-1.90991	0.0417655
ENSBTAG00000018198	TLR9	protein_coding	0.743721	-0.775824	0.0436183
ENSBTAG00000006505	S100A9	protein_coding	0.993999	-1.17881	0.0444911
ENSBTAG00000004129	CCL11	protein_coding	1.02819	-2.26218	0.045323
ENSBTAG00000051845	NA	protein_coding	0.610893	0.463918	0.0468473
ENSBTAG00000014449	NA	protein_coding	0.681826	-1.93242	0.0483835
ENSBTAG00000052486	NA	protein_coding	0.855017	-2.41361	0.0493345
ENSBTAG00000018669	PLB1	protein_coding	0.90036	-1.99611	0.0494607
ENSBTAG00000018326	FXYD7	protein_coding	0.925932	-2.05417	0.0495659

## Sheet: downreg_48h
gene_id	gene_name	gene_biotype	logFC	logCPM	FDR
ENSBTAG00000052213	ADIPOQ	protein_coding	-7.83384	3.1822	2.3685e-10
ENSBTAG00000019379	TRARG1	protein_coding	-6.61236	3.27751	3.43755e-10
ENSBTAG00000001417	ACSM1	protein_coding	-5.45111	2.30905	1.88781e-09
ENSBTAG00000007969	CIDEC	protein_coding	-5.62963	3.56024	5.69677e-09
ENSBTAG00000014911	LEP	protein_coding	-7.28421	1.15222	1.26999e-08
ENSBTAG00000011666	THRSP	protein_coding	-5.53553	4.52585	1.74885e-08
ENSBTAG00000015350	PLIN1	protein_coding	-3.76263	4.23188	1.3563e-07
ENSBTAG00000014517	KLB	protein_coding	-6.0585	-0.604783	1.83912e-07
ENSBTAG00000052095	GAT	protein_coding	-6.09246	-1.51398	1.83912e-07
ENSBTAG00000032059	TGM5	protein_coding	-5.47333	-2.09015	2.79453e-07
ENSBTAG00000038323	GLYAT	protein_coding	-6.86961	-0.242689	3.05081e-07
ENSBTAG00000046753	NA	protein_coding	-5.20918	-1.54756	3.98501e-07
ENSBTAG00000043546	ND6	protein_coding	-2.05682	3.52811	4.72414e-07
ENSBTAG00000055207	SCD	protein_coding	-2.72272	8.1672	5.26071e-07
ENSBTAG00000019929	ITGAV	protein_coding	-1.05528	4.23913	5.27703e-07
ENSBTAG00000007108	LGALS12	protein_coding	-6.5271	-1.32107	5.841e-07
ENSBTAG00000010564	ELOVL6	protein_coding	-3.68877	3.70426	6.12992e-07
ENSBTAG00000011934	PCK2	protein_coding	-3.54981	1.57024	7.24429e-07
ENSBTAG00000011245	PLXNC1	protein_coding	-0.957522	1.32065	7.28437e-07
ENSBTAG00000018986	ACSL4	protein_coding	-0.780807	4.25592	7.9936e-07
ENSBTAG00000031188	ADIG	protein_coding	-5.32855	-0.169524	7.9936e-07
ENSBTAG00000001083	MAP3K20	protein_coding	-0.807108	7.64053	8.18734e-07
ENSBTAG00000008587	GSTT2	protein_coding	-4.06755	-0.387394	9.22985e-07
ENSBTAG00000013495	WDFY3	protein_coding	-0.862589	4.75917	9.22985e-07
ENSBTAG00000011779	MAL2	protein_coding	-4.01142	0.122888	1.04842e-06
ENSBTAG00000012077	SLF2	protein_coding	-0.934872	4.54547	1.08274e-06
ENSBTAG00000020042	KLHL28	protein_coding	-1.01775	2.73707	1.35896e-06
ENSBTAG00000000201	LTN1	protein_coding	-0.899929	4.15285	1.4077e-06
ENSBTAG00000021033	SGK2	protein_coding	-4.37114	-1.0347	1.41899e-06
ENSBTAG00000007634	HOOK3	protein_coding	-1.19348	4.14853	1.41899e-06
ENSBTAG00000015590	CILK1	protein_coding	-0.598098	3.02136	1.4692e-06
ENSBTAG00000011831	SPPL2A	protein_coding	-1.0789	5.43389	1.60519e-06
ENSBTAG00000017450	KLHL24	protein_coding	-1.08847	5.62369	1.60519e-06
ENSBTAG00000001936	PCK1	protein_coding	-2.48537	1.82051	1.65357e-06
ENSBTAG00000045699	CTNNA3	protein_coding	-0.870394	2.60218	1.66262e-06
ENSBTAG00000004034	SESN3	protein_coding	-1.10529	2.80016	1.6776e-06
ENSBTAG00000003871	CYP2B6	protein_coding	-5.18017	-0.25102	1.76251e-06
ENSBTAG00000019302	BCL2	protein_coding	-1.20567	1.65769	1.78382e-06
ENSBTAG00000000458	DYNC1LI2	protein_coding	-0.628869	4.58194	1.82725e-06
ENSBTAG00000049066	APOL6	protein_coding	-4.33211	-0.820094	1.87927e-06
ENSBTAG00000005445	SLC35D1	protein_coding	-1.08763	1.56838	1.95739e-06
ENSBTAG00000007467	MIB1	protein_coding	-0.921734	4.96224	2.11865e-06
ENSBTAG00000031749	SLC35E2	protein_coding	-0.973529	2.12185	2.26148e-06
ENSBTAG00000046301	ZNF445	protein_coding	-0.839384	2.79974	2.36504e-06
ENSBTAG00000019343	MDFI	protein_coding	-2.8257	-0.0604771	2.45772e-06
ENSBTAG00000035230	TOR1AIP2	protein_coding	-0.930913	3.56049	2.55829e-06
ENSBTAG00000020315	DENND5B	protein_coding	-1.46584	2.86271	2.69776e-06
ENSBTAG00000005464	ADCY6	protein_coding	-0.614205	3.92269	2.75442e-06
ENSBTAG00000012168	RANBP6	protein_coding	-0.825533	3.56098	2.75442e-06
ENSBTAG00000015980	FASN	protein_coding	-2.59179	6.90938	3.11013e-06
ENSBTAG00000049545	NA	protein_coding	-0.813243	2.16303	3.11013e-06
ENSBTAG00000003332	RPP40	protein_coding	-0.832141	1.00108	3.13774e-06
ENSBTAG00000024595	HECA	protein_coding	-1.09783	3.3675	3.18389e-06
ENSBTAG00000012833	ATG2B	protein_coding	-0.621803	4.38718	3.30087e-06
ENSBTAG00000052707	NA	protein_coding	-1.2152	1.18143	3.49083e-06
ENSBTAG00000003614	AP4B1	protein_coding	-0.587202	2.57717	4.07449e-06
ENSBTAG00000002048	PTPN11	protein_coding	-1.04499	5.08904	4.1471e-06
ENSBTAG00000051541	COLQ	protein_coding	-1.97609	-0.336573	4.18105e-06
ENSBTAG00000003322	TTLL7	protein_coding	-1.12652	4.15989	4.38003e-06
ENSBTAG00000038051	NA	protein_coding	-0.595209	4.16063	4.38003e-06
ENSBTAG00000007909	NOTCH2	protein_coding	-0.614798	3.3828	4.39244e-06
ENSBTAG00000006689	TECTB	protein_coding	-4.17182	-1.09823	4.48245e-06
ENSBTAG00000015225	NUP58	protein_coding	-0.780881	3.48755	4.48245e-06
ENSBTAG00000012991	PRUNE2	protein_coding	-1.7385	2.59396	4.50388e-06
ENSBTAG00000001810	SCAF11	protein_coding	-0.66007	5.61391	4.53623e-06
ENSBTAG00000044125	NA	protein_coding	-1.05799	2.54826	4.64621e-06
ENSBTAG00000007395	ALS2	protein_coding	-0.85245	4.47707	4.77713e-06
ENSBTAG00000033662	NCKAP1	protein_coding	-0.754553	6.00455	4.97257e-06
ENSBTAG00000012067	EPG5	protein_coding	-0.953266	3.73473	5.06973e-06
ENSBTAG00000018747	PRKAA2	protein_coding	-1.60835	3.91707	5.06973e-06
ENSBTAG00000039662	NA	protein_coding	-0.982211	3.85879	5.06973e-06
ENSBTAG00000004079	ZNF106	protein_coding	-1.00931	9.78083	5.31922e-06
ENSBTAG00000018035	TGFBR1	protein_coding	-0.939393	2.59051	5.33728e-06
ENSBTAG00000043558	ND1	protein_coding	-0.816633	12.0843	5.44509e-06
ENSBTAG00000025308	STON2	protein_coding	-1.17584	2.99366	5.44509e-06
ENSBTAG00000010661	DPYSL3	protein_coding	-0.731025	4.54921	5.46965e-06
ENSBTAG00000017626	GFPT1	protein_coding	-1.11365	2.79003	5.84746e-06
ENSBTAG00000039242	ZNF10	protein_coding	-0.797943	0.658502	5.94013e-06
ENSBTAG00000052317	MTURN	protein_coding	-1.12622	0.74293	5.94013e-06
ENSBTAG00000047367	CMTR2	protein_coding	-0.838582	1.00117	5.97797e-06
ENSBTAG00000053677	HERC1	protein_coding	-1.44994	1.22442	5.97797e-06
ENSBTAG00000007460	RAB11FIP2	protein_coding	-0.688685	3.18922	6.0339e-06
ENSBTAG00000017745	IL6ST	protein_coding	-0.928853	5.71719	6.36232e-06
ENSBTAG00000022808	CACUL1	protein_coding	-1.34751	3.55986	6.53939e-06
ENSBTAG00000043575	NA	Mt_tRNA	-2.0202	-0.734715	6.65786e-06
ENSBTAG00000017412	SOCS6	protein_coding	-0.800952	2.7179	6.9486e-06
ENSBTAG00000008665	DIXDC1	protein_coding	-0.986713	3.47856	7.20911e-06
ENSBTAG00000007071	RAI14	protein_coding	-0.792312	4.65259	7.20911e-06
ENSBTAG00000039196	NA	protein_coding	-1.53577	0.202107	7.26985e-06
ENSBTAG00000007273	TF	protein_coding	-2.89852	-1.22104	7.39895e-06
ENSBTAG00000021829	GM2A	protein_coding	-0.650099	1.18452	7.78484e-06
ENSBTAG00000012966	SCRN3	protein_coding	-0.856786	3.13491	7.90315e-06
ENSBTAG00000026953	TRIP11	protein_coding	-0.817097	5.12631	7.97099e-06
ENSBTAG00000012852	DICER1	protein_coding	-0.817997	5.77659	7.97099e-06
ENSBTAG00000032881	SLCO5A1	protein_coding	-1.37408	1.70877	7.97099e-06
ENSBTAG00000019669	CD163	protein_coding	-1.29426	3.20254	7.99875e-06
ENSBTAG00000014248	MIER3	protein_coding	-0.968619	2.80681	7.99875e-06
ENSBTAG00000001114	PRKD3	protein_coding	-0.613895	4.79118	7.99875e-06
ENSBTAG00000003192	TBC1D16	protein_coding	-0.767556	2.99359	8.25232e-06
ENSBTAG00000018082	QPRT	protein_coding	-1.52687	1.09695	8.27378e-06
ENSBTAG00000046255	ATXN1L	protein_coding	-0.639191	3.87118	8.32003e-06
ENSBTAG00000015637	IMPAD1	protein_coding	-0.618332	4.11557	8.35034e-06
ENSBTAG00000021182	DOCK4	protein_coding	-0.612674	4.03815	8.6613e-06
ENSBTAG00000009552	ATP2B1	protein_coding	-0.61068	6.83808	8.72499e-06
ENSBTAG00000045010	bta-mir-2350	miRNA	-1.77577	-0.715463	8.73938e-06
ENSBTAG00000017567	ACACA	protein_coding	-1.88683	4.55465	8.82512e-06
ENSBTAG00000052673	NA	lncRNA	-0.979296	2.04272	8.9965e-06
ENSBTAG00000024426	PPP1R9A	protein_coding	-0.909584	2.60454	9.02302e-06
ENSBTAG00000015563	PDE12	protein_coding	-0.696106	2.87007	9.05007e-06
ENSBTAG00000002606	LGR4	protein_coding	-0.611253	5.35213	9.16226e-06
ENSBTAG00000047621	NA	protein_coding	-1.09693	2.64446	9.30645e-06
ENSBTAG00000046174	GNA13	protein_coding	-0.592721	3.06678	9.59818e-06
ENSBTAG00000008577	GRSF1	protein_coding	-0.630774	5.68632	9.59818e-06
ENSBTAG00000038321	LIPE	protein_coding	-1.28159	3.63385	9.69979e-06
ENSBTAG00000000061	PCDH7	protein_coding	-0.844276	2.20013	9.78518e-06
ENSBTAG00000005419	AOC1	protein_coding	-1.36832	2.25845	9.81792e-06
ENSBTAG00000012687	INSR	protein_coding	-0.766016	4.12296	1.04308e-05
ENSBTAG00000032964	C24H18orf25	protein_coding	-0.635257	4.15298	1.04839e-05
ENSBTAG00000010256	TMEM170B	protein_coding	-1.12772	0.65217	1.04868e-05
ENSBTAG00000033186	OXCT1	protein_coding	-0.765632	6.52103	1.05381e-05
ENSBTAG00000013793	NEDD4	protein_coding	-0.602917	5.50388	1.08311e-05
ENSBTAG00000012694	UHMK1	protein_coding	-1.61054	2.83276	1.08423e-05
ENSBTAG00000030174	ACOX1	protein_coding	-1.05409	4.51351	1.09173e-05
ENSBTAG00000020597	FMO3	protein_coding	-3.1537	-1.14034	1.10121e-05
ENSBTAG00000020050	MLEC	protein_coding	-0.962576	3.97419	1.11543e-05
ENSBTAG00000003726	MTMR9	protein_coding	-0.801048	2.26093	1.12894e-05
ENSBTAG00000001463	TNKS	protein_coding	-1.09784	3.72975	1.12971e-05
ENSBTAG00000012251	MTR	protein_coding	-0.95941	3.85352	1.13513e-05
ENSBTAG00000005444	UGGT1	protein_coding	-0.770385	3.8812	1.14716e-05
ENSBTAG00000012293	SPAG9	protein_coding	-0.611495	6.24854	1.18956e-05
ENSBTAG00000021087	UBR1	protein_coding	-0.784825	4.58045	1.19694e-05
ENSBTAG00000005227	ATF6	protein_coding	-0.755391	3.02371	1.21058e-05
ENSBTAG00000001478	DESI2	protein_coding	-0.733644	3.20452	1.23553e-05
ENSBTAG00000006388	FBXO45	protein_coding	-0.879758	2.13715	1.26149e-05
ENSBTAG00000020142	LMBRD2	protein_coding	-1.31227	1.75039	1.29522e-05
ENSBTAG00000015220	AGO4	protein_coding	-1.02435	3.72058	1.3058e-05
ENSBTAG00000005754	PPM1K	protein_coding	-0.868266	5.1775	1.32313e-05
ENSBTAG00000006835	MCAM	protein_coding	-0.738571	4.62578	1.34436e-05
ENSBTAG00000014455	PDZD2	protein_coding	-0.788143	4.20553	1.38982e-05
ENSBTAG00000007439	TENM4	protein_coding	-1.34766	2.05739	1.40791e-05
ENSBTAG00000007665	NPR3	protein_coding	-1.94898	2.73859	1.4161e-05
ENSBTAG00000013420	FSD1L	protein_coding	-1.46053	2.85421	1.4161e-05
ENSBTAG00000012565	PCNX1	protein_coding	-0.759973	4.53199	1.4161e-05
ENSBTAG00000011545	GDA	protein_coding	-0.664655	2.14495	1.4161e-05
ENSBTAG00000017032	FREM2	protein_coding	-1.1168	1.18272	1.4161e-05
ENSBTAG00000047147	CRYBG3	protein_coding	-0.624011	4.00882	1.42381e-05
ENSBTAG00000051359	NA	lncRNA	-0.867506	3.0142	1.42994e-05
ENSBTAG00000002615	LONRF3	protein_coding	-0.757343	2.85375	1.42994e-05
ENSBTAG00000021902	ALDH5A1	protein_coding	-0.655433	4.36506	1.45094e-05
ENSBTAG00000033735	WASHC4	protein_coding	-0.628803	4.49681	1.45595e-05
ENSBTAG00000021357	ZNF518A	protein_coding	-0.713639	2.16939	1.46413e-05
ENSBTAG00000021553	PTPN14	protein_coding	-0.704195	5.064	1.46969e-05
ENSBTAG00000022520	BRCA1	protein_coding	-0.615382	1.93375	1.46969e-05
ENSBTAG00000010830	LRP1	protein_coding	-0.605932	6.67445	1.47083e-05
ENSBTAG00000003040	RALGAPB	protein_coding	-0.840551	4.27223	1.49863e-05
ENSBTAG00000013167	SIGLEC1	protein_coding	-1.83877	-0.53575	1.50821e-05
ENSBTAG00000003848	ATRN	protein_coding	-0.758102	3.21804	1.51528e-05
ENSBTAG00000001280	CLPB	protein_coding	-0.728853	2.74416	1.52699e-05
ENSBTAG00000052957	MON1B	protein_coding	-0.598711	1.61851	1.53608e-05
ENSBTAG00000011156	ATP8A1	protein_coding	-1.00973	4.24715	1.55204e-05
ENSBTAG00000019538	FBXO28	protein_coding	-0.892987	3.44726	1.58232e-05
ENSBTAG00000044292	bta-mir-2416	miRNA	-1.15859	-0.442045	1.63118e-05
ENSBTAG00000001061	PRKCA	protein_coding	-0.649338	3.51515	1.64573e-05
ENSBTAG00000016717	CEP68	protein_coding	-0.656491	2.7117	1.66754e-05
ENSBTAG00000009267	UHRF1BP1	protein_coding	-1.09321	4.50739	1.67271e-05
ENSBTAG00000043964	ARL5B	protein_coding	-1.25	0.888527	1.67707e-05
ENSBTAG00000021020	RIF1	protein_coding	-0.753414	3.87094	1.68231e-05
ENSBTAG00000019900	LNPEP	protein_coding	-1.31971	3.51071	1.72018e-05
ENSBTAG00000000974	IARS1	protein_coding	-0.601128	5.57481	1.73098e-05
ENSBTAG00000021675	PJA2	protein_coding	-0.585424	4.88637	1.74006e-05
ENSBTAG00000016316	ZZEF1	protein_coding	-0.66737	5.06018	1.75474e-05
ENSBTAG00000016864	LBP	protein_coding	-2.57502	-0.488212	1.75481e-05
ENSBTAG00000038496	CR2	protein_coding	-1.27026	2.26521	1.75974e-05
ENSBTAG00000008063	PPARA	protein_coding	-1.09123	4.69664	1.81551e-05
ENSBTAG00000016078	STXBP4	protein_coding	-0.829202	1.4705	1.93461e-05
ENSBTAG00000010247	FKTN	protein_coding	-1.05448	0.911112	1.94239e-05
ENSBTAG00000008613	TCP11L1	protein_coding	-0.636406	2.74518	1.99128e-05
ENSBTAG00000054857	NA	protein_coding	-0.920442	2.81071	1.99458e-05
ENSBTAG00000049393	NA	pseudogene	-1.68381	0.58966	2.00355e-05
ENSBTAG00000038920	VPS13C	protein_coding	-0.744222	5.46389	2.02273e-05
ENSBTAG00000004204	GPR107	protein_coding	-0.985712	2.64447	2.03416e-05
ENSBTAG00000021002	ACP2	protein_coding	-0.743727	2.54962	2.09888e-05
ENSBTAG00000011524	XRN1	protein_coding	-0.793017	4.0937	2.09888e-05
ENSBTAG00000004720	SULF1	protein_coding	-0.762892	2.95531	2.11908e-05
ENSBTAG00000034113	GALNT10	protein_coding	-0.836854	2.83901	2.16954e-05
ENSBTAG00000016529	SLC25A30	protein_coding	-0.924988	5.42856	2.21121e-05
ENSBTAG00000013621	DPY19L4	protein_coding	-0.841103	2.98682	2.22925e-05
ENSBTAG00000018488	AFF1	protein_coding	-0.700844	5.50125	2.29005e-05
ENSBTAG00000006748	DMXL1	protein_coding	-0.751315	4.48504	2.37435e-05
ENSBTAG00000049909	AGBL1	protein_coding	-1.39849	3.18025	2.39301e-05
ENSBTAG00000019358	RNF214	protein_coding	-0.589556	3.98678	2.47991e-05
ENSBTAG00000007268	F13A1	protein_coding	-1.13625	3.94625	2.47991e-05
ENSBTAG00000001017	SLK	protein_coding	-0.73794	4.00704	2.52361e-05
ENSBTAG00000002504	IREB2	protein_coding	-1.03787	4.78702	2.5502e-05
ENSBTAG00000032657	TEAD1	protein_coding	-1.25038	5.08008	2.55158e-05
ENSBTAG00000009667	SLC25A46	protein_coding	-1.10148	4.45198	2.55256e-05
ENSBTAG00000011461	ADORA1	protein_coding	-2.14651	-0.909534	2.55256e-05
ENSBTAG00000011593	QKI	protein_coding	-0.799514	6.80896	2.6142e-05
ENSBTAG00000014422	MTMR10	protein_coding	-0.605968	5.31055	2.6391e-05
ENSBTAG00000016979	PCYT1A	protein_coding	-0.964522	3.74961	2.66142e-05
ENSBTAG00000007236	PCM1	protein_coding	-0.588159	5.81059	2.66142e-05
ENSBTAG00000038116	NA	protein_coding	-0.65578	2.98224	2.68436e-05
ENSBTAG00000022847	HEATR5A	protein_coding	-0.619653	4.5203	2.75348e-05
ENSBTAG00000011056	IDS	protein_coding	-0.971924	2.24729	2.75517e-05
ENSBTAG00000016194	FBXO32	protein_coding	-0.974754	6.95541	2.76603e-05
ENSBTAG00000037526	FABP4	protein_coding	-2.84731	4.24676	2.77721e-05
ENSBTAG00000012099	TMEM87B	protein_coding	-0.726692	2.47737	2.81174e-05
ENSBTAG00000011667	PM20D2	protein_coding	-1.11077	3.28509	2.8253e-05
ENSBTAG00000020312	NCOA2	protein_coding	-0.907141	3.92583	2.90643e-05
ENSBTAG00000021208	RRM2B	protein_coding	-0.785788	2.1436	2.92971e-05
ENSBTAG00000009733	FBP1	protein_coding	-1.37111	0.736907	2.98497e-05
ENSBTAG00000013616	AP4E1	protein_coding	-1.09424	4.17969	3.04732e-05
ENSBTAG00000013043	AP5M1	protein_coding	-0.681225	2.33774	3.06602e-05
ENSBTAG00000012371	CPD	protein_coding	-0.690286	4.72297	3.13828e-05
ENSBTAG00000007979	TNPO1	protein_coding	-0.619966	5.02969	3.13828e-05
ENSBTAG00000017020	S100G	protein_coding	-2.34896	0.49655	3.15938e-05
ENSBTAG00000006161	MET	protein_coding	-1.01324	4.57186	3.15938e-05
ENSBTAG00000006776	KIAA0930	protein_coding	-0.678323	2.50526	3.19695e-05
ENSBTAG00000019512	G6PD	protein_coding	-1.35982	4.1239	3.26516e-05
ENSBTAG00000014267	ZCCHC14	protein_coding	-0.598918	3.76552	3.34184e-05
ENSBTAG00000019938	N4BP1	protein_coding	-0.817609	5.80816	3.40087e-05
ENSBTAG00000001770	ST8SIA5	protein_coding	-1.08867	2.54815	3.41632e-05
ENSBTAG00000053476	NA	protein_coding	-0.896921	0.968752	3.55832e-05
ENSBTAG00000001894	NEDD1	protein_coding	-0.723783	5.26206	3.6268e-05
ENSBTAG00000009279	TNKS2	protein_coding	-0.875762	4.92023	3.67075e-05
ENSBTAG00000017108	OTUD3	protein_coding	-0.664048	3.60779	3.6709e-05
ENSBTAG00000003212	NNAT	protein_coding	-1.0828	1.92662	3.69187e-05
ENSBTAG00000011155	PUM2	protein_coding	-0.721995	4.75653	3.74378e-05
ENSBTAG00000008541	MGST1	protein_coding	-1.48514	3.2792	3.7443e-05
ENSBTAG00000014934	DCAF10	protein_coding	-0.71763	2.22215	3.75062e-05
ENSBTAG00000012771	CSF1R	protein_coding	-1.09424	3.69358	3.75615e-05
ENSBTAG00000000873	SLC13A3	protein_coding	-1.95041	-0.718179	3.80862e-05
ENSBTAG00000052146	MSANTD3	protein_coding	-0.697524	1.80315	3.84187e-05
ENSBTAG00000048956	NA	protein_coding	-1.72544	2.80771	3.90136e-05
ENSBTAG00000053105	TMEM263	protein_coding	-0.789112	2.54703	3.90136e-05
ENSBTAG00000020218	ANXA7	protein_coding	-0.956274	5.79155	3.92604e-05
ENSBTAG00000013455	SPOPL	protein_coding	-1.00353	3.24976	3.99163e-05
ENSBTAG00000017719	AKAP6	protein_coding	-0.889549	6.1463	4.02589e-05
ENSBTAG00000016990	USP24	protein_coding	-0.876955	5.83195	4.06967e-05
ENSBTAG00000052678	bta-mir-29c	miRNA	-1.66565	0.590056	4.12039e-05
ENSBTAG00000002896	KPNA6	protein_coding	-0.794084	5.17239	4.1558e-05
ENSBTAG00000000437	FFAR4	protein_coding	-6.79608	-2.5659	4.26371e-05
ENSBTAG00000034436	PDPK1	protein_coding	-1.03351	3.93883	4.27292e-05
ENSBTAG00000011337	ANKRD33B	protein_coding	-1.08656	2.94352	4.28935e-05
ENSBTAG00000008619	SAMD8	protein_coding	-0.867207	3.31536	4.29085e-05
ENSBTAG00000005627	PAFAH1B2	protein_coding	-0.672174	5.31428	4.32148e-05
ENSBTAG00000016471	PDPR	protein_coding	-1.04955	4.56555	4.45886e-05
ENSBTAG00000016650	TIGAR	protein_coding	-0.763086	2.53528	4.45886e-05
ENSBTAG00000040490	CCDC3	protein_coding	-1.51387	3.63028	4.47575e-05
ENSBTAG00000000081	CERT1	protein_coding	-0.810643	5.00359	4.49084e-05
ENSBTAG00000018041	ACADSB	protein_coding	-0.673483	5.69693	4.54489e-05
ENSBTAG00000021023	ZMYM4	protein_coding	-0.685451	3.65302	4.60403e-05
ENSBTAG00000006511	MTF1	protein_coding	-0.605292	2.85345	4.61478e-05
ENSBTAG00000038926	ZNF805	protein_coding	-0.814377	0.127494	4.71585e-05
ENSBTAG00000008849	SORT1	protein_coding	-1.07934	4.16924	4.73252e-05
ENSBTAG00000038794	TMEM245	protein_coding	-1.47407	4.0409	4.82131e-05
ENSBTAG00000012259	PNPO	protein_coding	-0.817338	3.11186	4.87725e-05
ENSBTAG00000018404	PRKG1	protein_coding	-1.048	3.06297	4.89854e-05
ENSBTAG00000005550	SOS2	protein_coding	-0.887513	4.72958	4.94381e-05
ENSBTAG00000021577	ZFYVE16	protein_coding	-0.667654	5.07685	4.94381e-05
ENSBTAG00000004249	TANC2	protein_coding	-0.828852	3.22369	5.06786e-05
ENSBTAG00000016355	UVRAG	protein_coding	-1.67195	5.86464	5.07294e-05
ENSBTAG00000010244	CLIC5	protein_coding	-1.26958	5.75765	5.07581e-05
ENSBTAG00000000308	ITCH	protein_coding	-0.660754	4.57842	5.09601e-05
ENSBTAG00000035998	CKB	protein_coding	-2.06614	2.82854	5.14173e-05
ENSBTAG00000015151	FOXN2	protein_coding	-0.802807	3.16999	5.1828e-05
ENSBTAG00000009570	ANGPTL8	protein_coding	-2.65378	1.58827	5.32079e-05
ENSBTAG00000037756	TET1	protein_coding	-0.784225	1.66432	5.37091e-05
ENSBTAG00000007441	SEC23IP	protein_coding	-0.678282	5.02795	5.37091e-05
ENSBTAG00000010961	LYRM7	protein_coding	-0.711198	1.97383	5.40957e-05
ENSBTAG00000016046	GOPC	protein_coding	-0.678292	3.90945	5.46469e-05
ENSBTAG00000007837	SELENOI	protein_coding	-0.932388	1.04802	5.5901e-05
ENSBTAG00000010457	NUAK1	protein_coding	-0.932296	2.53931	5.68529e-05
ENSBTAG00000002356	RBM47	protein_coding	-1.24976	0.735903	5.69029e-05
ENSBTAG00000007417	GDF11	protein_coding	-0.76262	3.5214	5.69029e-05
ENSBTAG00000030674	AK4	protein_coding	-0.641925	3.74021	5.73471e-05
ENSBTAG00000006035	PPP1R1B	protein_coding	-1.35824	2.70201	6.03383e-05
ENSBTAG00000039815	ZBTB6	protein_coding	-0.935703	1.01141	6.03383e-05
ENSBTAG00000011399	YARS2	protein_coding	-0.591986	2.16172	6.04794e-05
ENSBTAG00000020505	SBNO1	protein_coding	-0.709672	4.28947	6.08095e-05
ENSBTAG00000016185	ENAH	protein_coding	-0.848747	4.14815	6.19432e-05
ENSBTAG00000013999	FAM20B	protein_coding	-0.954146	3.83249	6.29086e-05
ENSBTAG00000012433	DENND1B	protein_coding	-1.33183	4.4034	6.31527e-05
ENSBTAG00000021226	SAR1B	protein_coding	-0.989698	6.18801	6.41675e-05
ENSBTAG00000008431	MOGAT1	protein_coding	-1.60242	-0.893683	6.42415e-05
ENSBTAG00000016229	KLF9	protein_coding	-0.661582	6.07158	6.52758e-05
ENSBTAG00000045746	NA	protein_coding	-3.99993	-2.12973	6.6018e-05
ENSBTAG00000021000	USF3	protein_coding	-0.950943	4.21911	6.87867e-05
ENSBTAG00000015419	ARHGEF37	protein_coding	-0.81217	2.46662	7.00163e-05
ENSBTAG00000010052	EXD2	protein_coding	-0.672969	1.90662	7.00163e-05
ENSBTAG00000015607	ERMP1	protein_coding	-0.690899	1.86399	7.07499e-05
ENSBTAG00000049220	NA	protein_coding	-0.880973	2.24288	7.0784e-05
ENSBTAG00000002455	KLHL8	protein_coding	-0.822719	2.34993	7.09018e-05
ENSBTAG00000046708	PDP2	protein_coding	-0.912837	0.634003	7.21008e-05
ENSBTAG00000016839	MTO1	protein_coding	-0.589957	2.81336	7.21008e-05
ENSBTAG00000020378	DLG1	protein_coding	-0.649364	4.44535	7.34323e-05
ENSBTAG00000046547	CIDEA	protein_coding	-1.54902	2.25965	7.37193e-05
ENSBTAG00000014807	DPP8	protein_coding	-0.897771	5.32546	7.42648e-05
ENSBTAG00000048354	NA	protein_coding	-2.03976	-1.57181	7.49537e-05
ENSBTAG00000009239	SLC16A10	protein_coding	-1.00362	-0.0964072	7.50335e-05
ENSBTAG00000000283	CSF1	protein_coding	-0.753025	3.52004	7.52437e-05
ENSBTAG00000000442	RBP4	protein_coding	-1.43371	3.01995	7.67543e-05
ENSBTAG00000003200	NA	protein_coding	-0.982197	4.10784	7.75378e-05
ENSBTAG00000008575	CGNL1	protein_coding	-0.60428	1.57266	7.88902e-05
ENSBTAG00000020296	UBR3	protein_coding	-1.15506	8.68361	7.91088e-05
ENSBTAG00000024657	NA	protein_coding	-0.637979	7.4627	7.93191e-05
ENSBTAG00000002151	ASB15	protein_coding	-0.75035	5.68725	7.95323e-05
ENSBTAG00000000175	N4BP2	protein_coding	-0.717668	2.39087	7.98387e-05
ENSBTAG00000043571	ND2	protein_coding	-0.604822	11.3771	8.02942e-05
ENSBTAG00000001586	OTUD7B	protein_coding	-1.04214	4.64793	8.03718e-05
ENSBTAG00000021287	SLC16A7	protein_coding	-1.53929	2.19712	8.1096e-05
ENSBTAG00000008236	OR51E2	protein_coding	-0.879863	0.52399	8.26896e-05
ENSBTAG00000040350	XIAP	protein_coding	-0.828448	2.80026	8.32833e-05
ENSBTAG00000019953	CYBB	protein_coding	-0.874071	3.64164	8.34343e-05
ENSBTAG00000011121	CLCN4	protein_coding	-0.670442	4.45807	8.37695e-05
ENSBTAG00000013464	CEP97	protein_coding	-1.30723	4.61179	8.5163e-05
ENSBTAG00000005946	USP13	protein_coding	-1.75381	6.56248	8.52355e-05
ENSBTAG00000002902	ANO6	protein_coding	-0.67255	5.10583	8.69909e-05
ENSBTAG00000045086	7SK	misc_RNA	-1.86465	-0.690171	8.7242e-05
ENSBTAG00000024545	DCHS2	protein_coding	-2.8832	-2.02403	8.74711e-05
ENSBTAG00000002271	CDADC1	protein_coding	-0.769338	4.90835	8.75562e-05
ENSBTAG00000010345	XPNPEP2	protein_coding	-2.50754	0.450554	8.90592e-05
ENSBTAG00000017761	SMC1A	protein_coding	-0.867551	4.42387	8.91191e-05
ENSBTAG00000000231	BMPR1A	protein_coding	-0.602564	5.48275	9.0046e-05
ENSBTAG00000006242	USP9X	protein_coding	-0.680009	7.24668	9.00612e-05
ENSBTAG00000003581	SETD7	protein_coding	-1.22869	6.41539	9.12213e-05
ENSBTAG00000000827	TAOK1	protein_coding	-0.816791	2.87584	9.35503e-05
ENSBTAG00000044195	SDK2	protein_coding	-0.626043	1.81899	9.35967e-05
ENSBTAG00000003035	IMPACT	protein_coding	-0.619811	2.54898	9.35967e-05
ENSBTAG00000029848	bta-mir-365-1	miRNA	-2.27863	-2.49885	9.42242e-05
ENSBTAG00000010255	ZNF24	protein_coding	-0.729117	4.1166	9.42242e-05
ENSBTAG00000011829	NF1	protein_coding	-0.858804	0.699493	9.78351e-05
ENSBTAG00000027684	FOLR2	protein_coding	-0.968785	1.3054	9.94297e-05
ENSBTAG00000004246	H6PD	protein_coding	-0.725388	2.15618	0.000100605
ENSBTAG00000019675	ATXN1	protein_coding	-0.741278	3.92532	0.000101131
ENSBTAG00000002316	NIPA1	protein_coding	-1.13198	-0.962841	0.000101222
ENSBTAG00000002885	MSR1	protein_coding	-1.06091	1.22742	0.000102766
ENSBTAG00000009131	TTC37	protein_coding	-0.611955	5.12818	0.000103315
ENSBTAG00000010018	ATP7A	protein_coding	-0.737278	3.79724	0.000104127
ENSBTAG00000003178	ATE1	protein_coding	-0.967588	4.57072	0.000106588
ENSBTAG00000053970	SOST	protein_coding	-1.59511	1.63415	0.000107165
ENSBTAG00000006695	VCPIP1	protein_coding	-0.935702	4.18955	0.000108293
ENSBTAG00000000770	PGM2L1	protein_coding	-1.1212	4.58123	0.000109003
ENSBTAG00000048776	NA	lncRNA	-1.05823	-0.052806	0.000109463
ENSBTAG00000016799	ERN1	protein_coding	-0.597229	1.35838	0.000111207
ENSBTAG00000010763	DUSP16	protein_coding	-0.751153	2.79288	0.000111252
ENSBTAG00000006111	EXOC8	protein_coding	-0.79592	2.92188	0.000111425
ENSBTAG00000023867	RC3H2	protein_coding	-1.0087	2.93453	0.000112813
ENSBTAG00000054238	NA	protein_coding	-1.11048	0.415552	0.000112813
ENSBTAG00000048747	NA	protein_coding	-0.931735	3.63912	0.000113429
ENSBTAG00000018616	IPO11	protein_coding	-0.64614	3.40431	0.000113512
ENSBTAG00000050189	NA	protein_coding	-1.04212	1.87645	0.000113827
ENSBTAG00000001274	PPM1L	protein_coding	-1.10519	4.76186	0.000115833
ENSBTAG00000014543	PLXNA4	protein_coding	-0.833337	0.97024	0.000118209
ENSBTAG00000054388	NA	protein_coding	-0.734898	2.49458	0.000118281
ENSBTAG00000021259	C2CD2	protein_coding	-0.696386	1.84905	0.000118637
ENSBTAG00000025931	NEU3	protein_coding	-0.917368	3.11789	0.000121472
ENSBTAG00000018348	CBLL1	protein_coding	-0.659021	3.8469	0.000121758
ENSBTAG00000000363	BDP1	protein_coding	-0.598644	4.21237	0.000122118
ENSBTAG00000006954	ZNF432	protein_coding	-0.663497	1.31313	0.000122118
ENSBTAG00000014616	SEPSECS	protein_coding	-0.869064	2.28371	0.000122898
ENSBTAG00000012010	PANX1	protein_coding	-0.736027	3.05589	0.000123465
ENSBTAG00000011721	MED13	protein_coding	-0.694366	5.21703	0.000123645
ENSBTAG00000047482	PRRT4	protein_coding	-1.4338	-0.784242	0.000124569
ENSBTAG00000018460	ADAMTS16	protein_coding	-1.34442	1.73175	0.000124673
ENSBTAG00000010677	LIMCH1	protein_coding	-1.09369	7.48267	0.000125425
ENSBTAG00000002392	NA	protein_coding	-1.1053	5.21949	0.000128164
ENSBTAG00000010353	ATP7B	protein_coding	-0.729917	0.0659497	0.000128676
ENSBTAG00000030929	ZNF557	protein_coding	-0.656687	1.20568	0.000129416
ENSBTAG00000019680	ZYG11B	protein_coding	-0.956733	5.82394	0.000131397
ENSBTAG00000016573	LHCGR	protein_coding	-2.54047	-1.67347	0.000132886
ENSBTAG00000015769	VSIG4	protein_coding	-1.14923	-0.182817	0.000134031
ENSBTAG00000037951	KLHL6	protein_coding	-1.35603	0.252597	0.00013466
ENSBTAG00000018577	SLC7A1	protein_coding	-0.586497	1.84146	0.000135499
ENSBTAG00000014074	SNX13	protein_coding	-0.691291	4.64455	0.000135524
ENSBTAG00000004974	ZDHHC23	protein_coding	-1.08541	0.950254	0.000135969
ENSBTAG00000011642	RBM27	protein_coding	-0.661302	3.86234	0.000136166
ENSBTAG00000045509	FAM217B	protein_coding	-0.737325	1.1263	0.000143721
ENSBTAG00000038498	ZBTB39	protein_coding	-0.656486	0.873798	0.000145071
ENSBTAG00000020272	SIK2	protein_coding	-0.787606	3.90529	0.000147345
ENSBTAG00000012882	CUL5	protein_coding	-1.01743	5.4275	0.000147345
ENSBTAG00000029927	bta-mir-10b	miRNA	-1.69051	-1.62857	0.000148095
ENSBTAG00000005257	PEX13	protein_coding	-0.682357	3.83613	0.000148628
ENSBTAG00000011761	LRP6	protein_coding	-0.625784	3.93039	0.00014911
ENSBTAG00000047673	THUMPD1	protein_coding	-0.947866	3.07748	0.000152103
ENSBTAG00000000446	ATP11A	protein_coding	-0.704674	2.32711	0.000153526
ENSBTAG00000008082	CEP350	protein_coding	-0.689939	4.95331	0.000153919
ENSBTAG00000040313	PARS2	protein_coding	-0.994349	-0.598831	0.000156525
ENSBTAG00000051821	NA	protein_coding	-1.32206	-0.815762	0.000156875
ENSBTAG00000002280	KIF5B	protein_coding	-0.781469	7.3902	0.000157851
ENSBTAG00000003196	PAPSS2	protein_coding	-0.971724	-0.418481	0.00016229
ENSBTAG00000009401	MTRR	protein_coding	-0.688373	2.69626	0.000162974
ENSBTAG00000006531	DIP2C	protein_coding	-0.805409	5.79313	0.00016347
ENSBTAG00000039366	NA	protein_coding	-0.949641	0.518901	0.000164235
ENSBTAG00000045593	EARS2	protein_coding	-0.899848	-0.133251	0.000164522
ENSBTAG00000013725	RBSN	protein_coding	-0.674648	3.84872	0.000164731
ENSBTAG00000033339	ANKLE2	protein_coding	-0.618271	5.07439	0.000166224
ENSBTAG00000044044	CLOCK	protein_coding	-0.850221	2.66449	0.000167351
ENSBTAG00000001335	GHR	protein_coding	-0.713261	6.6964	0.000167642
ENSBTAG00000004005	WDR7	protein_coding	-0.978106	4.67873	0.000169429
ENSBTAG00000005215	IL10RA	protein_coding	-0.721667	1.22928	0.000169585
ENSBTAG00000013185	TIMD4	protein_coding	-1.09307	-1.45195	0.000170111
ENSBTAG00000008728	MRTFB	protein_coding	-0.628028	4.7511	0.000172196
ENSBTAG00000015073	CRPPA	protein_coding	-0.790137	2.20538	0.000172958
ENSBTAG00000025167	ABHD15	protein_coding	-1.70604	-1.67965	0.000173748
ENSBTAG00000014159	TTL	protein_coding	-0.62873	4.02336	0.000176062
ENSBTAG00000050932	NA	protein_coding	-1.07532	0.471686	0.000177262
ENSBTAG00000003403	PADI2	protein_coding	-0.956747	5.57663	0.000178516
ENSBTAG00000020855	PTPN4	protein_coding	-1.20668	4.8179	0.000178516
ENSBTAG00000016496	ZNF641	protein_coding	-0.992571	1.98557	0.000178664
ENSBTAG00000043574	NA	Mt_tRNA	-1.21867	0.142783	0.000179612
ENSBTAG00000019750	TMEM106B	protein_coding	-0.634148	3.79639	0.000180419
ENSBTAG00000003367	NA	protein_coding	-3.10834	-1.83533	0.000182189
ENSBTAG00000015692	HSPA4L	protein_coding	-1.03756	-0.675101	0.000184497
ENSBTAG00000054239	NA	protein_coding	-1.25434	6.838	0.000191075
ENSBTAG00000006824	APPL1	protein_coding	-0.627224	4.9407	0.000193484
ENSBTAG00000021120	SMYD1	protein_coding	-0.874534	6.64778	0.000197155
ENSBTAG00000020981	MARCHF5	protein_coding	-0.594196	4.58117	0.000203319
ENSBTAG00000053365	NA	protein_coding	-1.06855	-0.0247109	0.000206162
ENSBTAG00000000011	TDH	protein_coding	-3.68736	-2.20731	0.000217931
ENSBTAG00000011895	PANK3	protein_coding	-0.696916	2.6114	0.000217984
ENSBTAG00000020014	CEP104	protein_coding	-0.622661	4.85654	0.000228419
ENSBTAG00000015341	DEPTOR	protein_coding	-0.599961	2.66351	0.000235314
ENSBTAG00000003444	SYDE2	protein_coding	-0.815716	1.35353	0.000235363
ENSBTAG00000052708	RC3H1	protein_coding	-0.91687	3.84743	0.00023677
ENSBTAG00000014389	SP4	protein_coding	-0.740271	2.68331	0.000237352
ENSBTAG00000019294	ABCC9	protein_coding	-0.74088	5.99522	0.00023834
ENSBTAG00000014387	PRKAB2	protein_coding	-1.34286	5.64927	0.00023834
ENSBTAG00000009407	MBTD1	protein_coding	-0.803424	2.40873	0.000240245
ENSBTAG00000020835	KIAA0513	protein_coding	-0.714688	3.46583	0.000240772
ENSBTAG00000004091	GTF3C4	protein_coding	-0.705327	2.24852	0.000251071
ENSBTAG00000010630	ABHD18	protein_coding	-1.05789	3.75635	0.000258646
ENSBTAG00000004991	ELP1	protein_coding	-0.85275	4.4665	0.000264893
ENSBTAG00000026585	ELOA	protein_coding	-0.707924	3.90121	0.000270597
ENSBTAG00000018469	ALDH6A1	protein_coding	-0.897888	5.71213	0.000276443
ENSBTAG00000054797	NA	protein_coding	-0.719693	1.77857	0.000276778
ENSBTAG00000049619	GFOD1	protein_coding	-0.638784	3.28007	0.000278392
ENSBTAG00000020393	METTL21C	protein_coding	-0.864574	2.66228	0.000280284
ENSBTAG00000013300	KCNMA1	protein_coding	-0.733319	2.97054	0.000280453
ENSBTAG00000010546	LIN54	protein_coding	-0.621327	3.6141	0.000281764
ENSBTAG00000054442	NA	lncRNA	-0.927358	0.0585636	0.00028213
ENSBTAG00000013899	LARP4B	protein_coding	-0.601967	5.85001	0.000286104
ENSBTAG00000005430	MB21D2	protein_coding	-0.644127	1.23542	0.000288234
ENSBTAG00000021316	COL4A3	protein_coding	-0.98192	1.18562	0.000294536
ENSBTAG00000006138	SEMA3C	protein_coding	-1.08904	5.12948	0.000297494
ENSBTAG00000027722	IPO7	protein_coding	-0.717772	6.84287	0.000297777
ENSBTAG00000043563	ND5	protein_coding	-0.664556	11.4157	0.000297777
ENSBTAG00000013917	NA	protein_coding	-0.624953	3.305	0.000299346
ENSBTAG00000021310	COL4A4	protein_coding	-1.09984	0.551352	0.000299946
ENSBTAG00000012636	IKZF4	protein_coding	-0.695074	1.2546	0.000300625
ENSBTAG00000002783	PCYOX1	protein_coding	-0.90042	6.39145	0.000302245
ENSBTAG00000002964	TXLNB	protein_coding	-0.648506	7.10461	0.000302245
ENSBTAG00000011885	NNT	protein_coding	-0.94982	7.67516	0.000305033
ENSBTAG00000016094	SLC36A1	protein_coding	-0.821746	-0.0144096	0.00032157
ENSBTAG00000005574	CLU	protein_coding	-0.897547	6.94921	0.00032157
ENSBTAG00000033523	NA	protein_coding	-0.714967	0.35514	0.000322841
ENSBTAG00000009023	TMTC3	protein_coding	-0.627357	2.73429	0.00032667
ENSBTAG00000000511	CNST	protein_coding	-0.705506	3.89246	0.000327046
ENSBTAG00000001666	NIP7	protein_coding	-0.851005	1.65246	0.000327483
ENSBTAG00000020661	ABCA1	protein_coding	-0.769392	4.2793	0.000328069
ENSBTAG00000050748	NA	lncRNA	-0.65734	3.99514	0.000328785
ENSBTAG00000021756	ZDHHC17	protein_coding	-0.629008	3.77566	0.000329187
ENSBTAG00000032477	HECTD1	protein_coding	-0.638839	7.99027	0.000329851
ENSBTAG00000003536	MARCHF6	protein_coding	-0.654652	6.16638	0.000332628
ENSBTAG00000018024	NR1D2	protein_coding	-0.880734	5.75588	0.000335786
ENSBTAG00000011081	KBTBD8	protein_coding	-0.619083	2.30702	0.000338239
ENSBTAG00000009151	PYGO1	protein_coding	-0.791926	4.48938	0.000341864
ENSBTAG00000053643	NA	protein_coding	-1.7779	-2.09056	0.000346948
ENSBTAG00000011798	STK38L	protein_coding	-0.675379	2.50275	0.000356468
ENSBTAG00000003376	ASB1	protein_coding	-0.93902	2.86272	0.000357343
ENSBTAG00000047238	ITGAM	protein_coding	-1.03072	0.228434	0.000359716
ENSBTAG00000002471	CHL1	protein_coding	-1.89645	0.435559	0.00036147
ENSBTAG00000009520	ADCY1	protein_coding	-1.50728	-1.28522	0.000362127
ENSBTAG00000005861	CCNT1	protein_coding	-0.598141	3.37454	0.000366582
ENSBTAG00000013078	DNAH11	protein_coding	-0.697929	1.66451	0.000367068
ENSBTAG00000014448	VKORC1L1	protein_coding	-0.688331	2.54771	0.000369294
ENSBTAG00000017278	ACBD5	protein_coding	-0.833794	4.50475	0.000372737
ENSBTAG00000009080	ITGB6	protein_coding	-1.30913	5.48093	0.000373171
ENSBTAG00000021910	TBL1XR1	protein_coding	-0.686006	3.95034	0.000377013
ENSBTAG00000017090	SMCR8	protein_coding	-0.681212	2.22541	0.000378841
ENSBTAG00000006625	NDC1	protein_coding	-0.585365	1.82109	0.000379596
ENSBTAG00000050853	NA	lncRNA	-0.785442	0.374404	0.000380111
ENSBTAG00000017992	CD164	protein_coding	-0.624728	6.09922	0.000382856
ENSBTAG00000018841	PTPN3	protein_coding	-0.78602	3.02302	0.000385659
ENSBTAG00000007371	SCAMP1	protein_coding	-0.87242	3.34872	0.000393567
ENSBTAG00000008275	GREB1L	protein_coding	-0.706614	2.5439	0.000395399
ENSBTAG00000039343	ZBTB34	protein_coding	-0.642133	0.6061	0.000403814
ENSBTAG00000006679	MITF	protein_coding	-1.04628	4.49442	0.000412488
ENSBTAG00000024021	NRXN1	protein_coding	-1.55799	-0.958483	0.000412999
ENSBTAG00000051886	NA	protein_coding	-1.38576	-0.013869	0.000416202
ENSBTAG00000014615	SLC26A2	protein_coding	-0.82277	0.687371	0.000417038
ENSBTAG00000016757	ZKSCAN1	protein_coding	-0.692828	2.12078	0.000417315
ENSBTAG00000017569	C20H5orf22	protein_coding	-0.601609	3.24875	0.000426103
ENSBTAG00000003855	FAM120C	protein_coding	-0.604	2.2427	0.000426457
ENSBTAG00000009778	KRAS	protein_coding	-0.66047	3.61794	0.000427872
ENSBTAG00000015026	ABL2	protein_coding	-0.631328	1.06042	0.000430045
ENSBTAG00000005218	PDE3B	protein_coding	-1.13527	1.04303	0.000430045
ENSBTAG00000015303	MPP6	protein_coding	-0.913224	2.78468	0.000430045
ENSBTAG00000053347	NA	protein_coding	-0.95558	1.39045	0.000433427
ENSBTAG00000003457	ATF5	protein_coding	-0.947243	4.23397	0.00043548
ENSBTAG00000002585	SLC16A2	protein_coding	-1.12796	1.39435	0.000436473
ENSBTAG00000007867	STAT1	protein_coding	-0.608259	6.264	0.000440036
ENSBTAG00000016629	ADCY9	protein_coding	-0.62913	5.34961	0.000441606
ENSBTAG00000009314	FYB2	protein_coding	-3.02632	-1.8116	0.000444574
ENSBTAG00000049718	NA	lncRNA	-0.63181	0.138494	0.000444592
ENSBTAG00000008723	CCBE1	protein_coding	-1.02642	-0.659682	0.000449807
ENSBTAG00000002983	NT5C1A	protein_coding	-0.987095	5.12547	0.000449946
ENSBTAG00000009789	GNAQ	protein_coding	-0.667552	2.8591	0.000451163
ENSBTAG00000049615	VAMP7	protein_coding	-0.61892	1.29111	0.000456089
ENSBTAG00000048159	TAB3	protein_coding	-0.946826	3.21728	0.00046056
ENSBTAG00000003495	KDM7A	protein_coding	-0.855836	3.24523	0.000467403
ENSBTAG00000013303	ACSS2	protein_coding	-1.12049	5.74553	0.00046942
ENSBTAG00000012969	DKK2	protein_coding	-0.688418	3.96831	0.000481702
ENSBTAG00000004709	MAPK9	protein_coding	-0.699818	3.63863	0.000484245
ENSBTAG00000026275	CCL24	protein_coding	-1.03419	0.595783	0.00049216
ENSBTAG00000022114	TMEM65	protein_coding	-0.616859	3.68142	0.00049574
ENSBTAG00000010422	MDM2	protein_coding	-0.728964	5.55008	0.000497125
ENSBTAG00000049003	NA	lncRNA	-1.482	-1.59424	0.000499871
ENSBTAG00000020319	ALOX5	protein_coding	-0.636587	0.348576	0.000501635
ENSBTAG00000009637	SLC12A2	protein_coding	-0.858536	5.36507	0.000502217
ENSBTAG00000008446	TYW1	protein_coding	-0.729666	3.33885	0.0005066
ENSBTAG00000005523	XYLT1	protein_coding	-0.899943	0.676529	0.000507524
ENSBTAG00000045717	ADO	protein_coding	-0.873696	2.52816	0.000508228
ENSBTAG00000020598	PPP2R2C	protein_coding	-0.930164	0.511476	0.000511075
ENSBTAG00000023464	ZFP82	protein_coding	-0.601967	0.111663	0.000511075
ENSBTAG00000011193	C1QC	protein_coding	-0.928466	3.0756	0.000511951
ENSBTAG00000019289	ITGA2	protein_coding	-0.726407	1.80067	0.000514171
ENSBTAG00000006860	VWA2	protein_coding	-1.00378	-0.325815	0.000515233
ENSBTAG00000009343	AAK1	protein_coding	-0.653939	2.57389	0.000518626
ENSBTAG00000020679	CNTN1	protein_coding	-0.658941	2.17144	0.000521173
ENSBTAG00000002020	CREBRF	protein_coding	-0.697042	2.87986	0.00052192
ENSBTAG00000014171	NAPEPLD	protein_coding	-1.05689	2.60238	0.000529927
ENSBTAG00000002293	ARL5A	protein_coding	-0.587309	4.18888	0.000531554
ENSBTAG00000046608	NA	protein_coding	-0.63278	1.50724	0.000531847
ENSBTAG00000016362	POU6F1	protein_coding	-0.67594	1.97029	0.000532291
ENSBTAG00000006223	THEMIS2	protein_coding	-0.911744	-0.25725	0.000535944
ENSBTAG00000002291	ZBTB41	protein_coding	-0.665869	1.55673	0.000537057
ENSBTAG00000008732	ZC3H12C	protein_coding	-0.947729	2.44459	0.000537057
ENSBTAG00000011876	MORC3	protein_coding	-0.652153	3.85325	0.00053817
ENSBTAG00000007962	ATP9A	protein_coding	-0.874928	6.2244	0.000539045
ENSBTAG00000013071	GPR153	protein_coding	-0.737836	2.57227	0.000541253
ENSBTAG00000018596	PTPN21	protein_coding	-0.793922	7.00614	0.000545832
ENSBTAG00000051401	NA	lncRNA	-0.618557	1.21332	0.000548903
ENSBTAG00000008535	SOCS7	protein_coding	-1.02852	2.97014	0.000552339
ENSBTAG00000048728	NA	lncRNA	-0.870572	3.00806	0.000563448
ENSBTAG00000016221	AMOT	protein_coding	-0.64632	6.18891	0.000564294
ENSBTAG00000049010	RNF150	protein_coding	-0.600428	4.18553	0.000567151
ENSBTAG00000052151	NA	lncRNA	-0.597467	4.42583	0.000570676
ENSBTAG00000012647	ERBB4	protein_coding	-1.12013	0.336986	0.000578047
ENSBTAG00000019230	PTGER3	protein_coding	-1.89632	-1.06165	0.000583444
ENSBTAG00000005866	ZNF81	protein_coding	-1.18164	-1.28513	0.00058977
ENSBTAG00000030845	MPEG1	pseudogene	-0.758489	2.77591	0.000592824
ENSBTAG00000049286	NA	protein_coding	-1.23482	-1.30896	0.000594154
ENSBTAG00000050981	NA	protein_coding	-1.61457	-1.6567	0.000595635
ENSBTAG00000046231	NA	protein_coding	-0.664958	0.456948	0.000599256
ENSBTAG00000011752	SYNM	protein_coding	-1.0282	9.25017	0.000604356
ENSBTAG00000004413	RHOBTB3	protein_coding	-0.741203	5.91413	0.000608705
ENSBTAG00000005847	ROCK2	protein_coding	-0.796431	6.00901	0.000611937
ENSBTAG00000052295	NA	misc_RNA	-0.718614	0.760986	0.000622833
ENSBTAG00000014927	OXSR1	protein_coding	-0.60174	4.47845	0.000626658
ENSBTAG00000032187	ZNF697	protein_coding	-0.638222	0.0984717	0.000632663
ENSBTAG00000027397	PPP1R3D	protein_coding	-0.763692	2.03563	0.000634735
ENSBTAG00000002294	SIM1	protein_coding	-1.01219	-0.302365	0.000642304
ENSBTAG00000019625	EHHADH	protein_coding	-0.964436	3.44612	0.000644288
ENSBTAG00000033679	HLCS	protein_coding	-0.729126	3.15742	0.000646219
ENSBTAG00000021073	KIAA1549	protein_coding	-1.00483	2.19072	0.000650721
ENSBTAG00000049408	NA	sRNA	-0.990838	0.667446	0.00065307
ENSBTAG00000006013	NT5DC3	protein_coding	-1.24246	3.26649	0.000657447
ENSBTAG00000052038	NA	lncRNA	-0.88093	2.68806	0.000683177
ENSBTAG00000038610	ZBTB26	protein_coding	-0.691477	0.506528	0.000697431
ENSBTAG00000000472	ZNF570	protein_coding	-0.590799	1.35666	0.00070087
ENSBTAG00000003372	SLC35B4	protein_coding	-0.848795	-0.654606	0.000702318
ENSBTAG00000019501	NUDT15	protein_coding	-0.789215	1.99182	0.000705461
ENSBTAG00000011011	SSH2	protein_coding	-0.691042	5.22317	0.000720186
ENSBTAG00000011333	CLASP2	protein_coding	-0.675747	6.61017	0.000720186
ENSBTAG00000020527	IDH1	protein_coding	-0.880162	4.46522	0.00072451
ENSBTAG00000019533	ADTRP	protein_coding	-1.94037	-1.97814	0.000729077
ENSBTAG00000020416	PGAP1	protein_coding	-0.838926	-0.419641	0.000737629
ENSBTAG00000017743	XIRP2	protein_coding	-1.15274	9.11661	0.00073799
ENSBTAG00000014224	IGSF9B	protein_coding	-1.1504	-0.388963	0.000754913
ENSBTAG00000013341	GYG2	protein_coding	-0.728492	3.99594	0.000757978
ENSBTAG00000011143	KPNA1	protein_coding	-0.683086	6.38548	0.000769348
ENSBTAG00000003568	CLDN10	protein_coding	-2.46944	-0.628304	0.000775225
ENSBTAG00000017118	FAM8A1	protein_coding	-0.628003	5.60445	0.000792644
ENSBTAG00000007791	KCNQ5	protein_coding	-0.759042	2.34254	0.000792644
ENSBTAG00000000928	SPECC1	protein_coding	-0.689497	4.00352	0.000802927
ENSBTAG00000049896	NA	pseudogene	-0.59374	1.01255	0.000814581
ENSBTAG00000004008	FAM199X	protein_coding	-1.04085	1.48732	0.000819959
ENSBTAG00000032018	ZNF19	protein_coding	-0.69282	0.317967	0.000833043
ENSBTAG00000050108	NA	lncRNA	-0.962457	-0.622139	0.000833043
ENSBTAG00000015909	PDE8A	protein_coding	-0.614208	6.30829	0.000841944
ENSBTAG00000011197	IPMK	protein_coding	-0.670743	0.707175	0.000841944
ENSBTAG00000001368	LGALS3BP	protein_coding	-0.634232	3.68857	0.000847554
ENSBTAG00000007153	C1QA	protein_coding	-0.867367	3.6035	0.000853717
ENSBTAG00000004862	TUB	protein_coding	-0.811488	1.72501	0.000876296
ENSBTAG00000014713	RARRES1	protein_coding	-0.690909	0.894627	0.000878259
ENSBTAG00000021668	METTL4	protein_coding	-0.640193	1.22639	0.000886576
ENSBTAG00000050010	NA	protein_coding	-1.06803	1.81213	0.000890713
ENSBTAG00000052575	NA	lncRNA	-0.919315	1.72721	0.000900368
ENSBTAG00000004368	NFATC3	protein_coding	-0.814621	5.54361	0.000900614
ENSBTAG00000014884	HIPK3	protein_coding	-0.941604	6.78019	0.000905499
ENSBTAG00000018945	AMOTL1	protein_coding	-0.778367	5.47946	0.000916883
ENSBTAG00000007206	STRIP2	protein_coding	-0.694717	4.86827	0.000929855
ENSBTAG00000019954	ABHD2	protein_coding	-0.691581	1.58249	0.000931066
ENSBTAG00000053726	EIF4EBP2	protein_coding	-0.729104	6.90446	0.000950831
ENSBTAG00000022084	NA	pseudogene	-0.791301	2.31175	0.000954532
ENSBTAG00000017354	MPP7	protein_coding	-0.728708	3.17001	0.000974556
ENSBTAG00000003709	ITGB8	protein_coding	-0.843986	0.816107	0.000975671
ENSBTAG00000012463	ZMAT3	protein_coding	-0.860889	1.47642	0.000980053
ENSBTAG00000016740	ACLY	protein_coding	-0.92817	4.28702	0.000981266
ENSBTAG00000021029	PRR5L	protein_coding	-1.55115	0.790526	0.000990295
ENSBTAG00000014103	SH3GL2	protein_coding	-1.06529	-0.233137	0.000990295
ENSBTAG00000054349	NA	lncRNA	-0.841601	3.69686	0.000995453
ENSBTAG00000007932	HCK	protein_coding	-0.778284	-0.0873204	0.000998529
ENSBTAG00000044185	SOX6	protein_coding	-1.08355	4.07941	0.00100236
ENSBTAG00000051082	NA	protein_coding	-0.803204	3.93097	0.00100863
ENSBTAG00000021842	FCGR2B	protein_coding	-1.0493	0.33716	0.00100863
ENSBTAG00000017369	MAMDC2	protein_coding	-0.6601	0.835539	0.00103942
ENSBTAG00000009064	CSF2RB	protein_coding	-0.762404	0.935861	0.00107095
ENSBTAG00000018165	RIPOR2	protein_coding	-0.967906	2.73208	0.00107283
ENSBTAG00000020872	C5AR1	protein_coding	-0.742417	1.42973	0.00107652
ENSBTAG00000015839	MAP4	protein_coding	-0.589635	9.31974	0.00110304
ENSBTAG00000003758	TKT	protein_coding	-0.795417	4.73684	0.00114262
ENSBTAG00000027182	NR3C2	protein_coding	-0.884251	3.62355	0.00114274
ENSBTAG00000003546	TFAM	protein_coding	-0.737469	3.50223	0.00114392
ENSBTAG00000046199	NRXN1	protein_coding	-1.09068	-1.21358	0.00117812
ENSBTAG00000014218	DKK1	protein_coding	-0.886255	2.32789	0.00119129
ENSBTAG00000007312	CD209	protein_coding	-0.988285	1.13342	0.00120234
ENSBTAG00000006491	AGL	protein_coding	-1.2214	9.20597	0.00121189
ENSBTAG00000049459	NA	lncRNA	-0.736047	0.161766	0.00122128
ENSBTAG00000021420	EPHA7	protein_coding	-0.824611	-1.30195	0.00123562
ENSBTAG00000009243	MFSD4B	protein_coding	-0.992043	-0.786482	0.0012391
ENSBTAG00000001348	COMMD8	protein_coding	-0.790542	2.64131	0.00126367
ENSBTAG00000018185	ASB4	protein_coding	-0.887175	3.49779	0.00126683
ENSBTAG00000008804	SAAL1	protein_coding	-0.63446	0.703993	0.00129329
ENSBTAG00000005198	FGF1	protein_coding	-0.614577	3.62283	0.00131124
ENSBTAG00000018088	SETBP1	protein_coding	-0.84625	4.15767	0.00134305
ENSBTAG00000001564	PDE4DIP	protein_coding	-0.593386	11.0732	0.00135034
ENSBTAG00000019726	ANKEF1	protein_coding	-1.96462	-1.45344	0.00137198
ENSBTAG00000048903	PRNP	protein_coding	-0.621069	5.91087	0.0013751
ENSBTAG00000037527	OAS1Z	protein_coding	-0.797284	-0.403489	0.00137623
ENSBTAG00000018223	CHI3L1	protein_coding	-0.737751	1.50146	0.00138185
ENSBTAG00000013527	PGD	protein_coding	-0.587019	4.0324	0.00140543
ENSBTAG00000021751	RASEF	protein_coding	-1.28235	-1.25358	0.00140833
ENSBTAG00000002980	GPT2	protein_coding	-0.8362	6.02382	0.00142527
ENSBTAG00000003275	NA	protein_coding	-0.772077	3.95055	0.00142831
ENSBTAG00000008866	GANC	protein_coding	-0.880739	4.17398	0.00143321
ENSBTAG00000049549	NA	lncRNA	-1.10969	1.71354	0.00144167
ENSBTAG00000016924	CAP2	protein_coding	-0.799774	7.7037	0.00145082
ENSBTAG00000009788	NA	protein_coding	-2.06598	-2.31107	0.00148459
ENSBTAG00000014205	PRKAR2A	protein_coding	-1.1172	6.27452	0.00148605
ENSBTAG00000014879	FAM185A	protein_coding	-0.603336	1.73222	0.00148748
ENSBTAG00000017734	NA	protein_coding	-0.628371	4.28676	0.00151508
ENSBTAG00000045985	NA	protein_coding	-0.856752	-0.644874	0.00152574
ENSBTAG00000013592	ZNF248	protein_coding	-0.602711	2.80719	0.00154498
ENSBTAG00000019742	FOXJ2	protein_coding	-0.608696	5.54509	0.0015681
ENSBTAG00000016125	KCNA7	protein_coding	-0.857336	4.49679	0.00164973
ENSBTAG00000002096	FCGR3A	protein_coding	-0.837932	0.851874	0.00167648
ENSBTAG00000000140	EPHX1	protein_coding	-0.593236	3.0268	0.00168673
ENSBTAG00000014508	FBXO40	protein_coding	-0.918223	7.07501	0.00168759
ENSBTAG00000040206	ZNF770	protein_coding	-0.723012	3.92339	0.00178899
ENSBTAG00000031020	TLR8	pseudogene	-1.79277	-1.41769	0.00179487
ENSBTAG00000032719	TFRC	protein_coding	-1.04995	8.22501	0.00182812
ENSBTAG00000018167	KLHL31	protein_coding	-0.761415	7.35932	0.00189745
ENSBTAG00000010803	CHML	protein_coding	-0.754689	1.76382	0.00189813
ENSBTAG00000046333	C6H4orf54	protein_coding	-1.61887	6.70465	0.00190421
ENSBTAG00000019741	C3AR1	protein_coding	-1.01175	0.869298	0.0019155
ENSBTAG00000006499	PIP4K2B	protein_coding	-0.774061	6.31292	0.0019158
ENSBTAG00000049469	bta-mir-12003	miRNA	-0.701878	0.7898	0.00191773
ENSBTAG00000017839	TIAM1	protein_coding	-1.17629	-1.52679	0.00192572
ENSBTAG00000049495	ZNF449	protein_coding	-0.600458	-0.899362	0.00193392
ENSBTAG00000047129	B3GNT6	protein_coding	-0.884829	0.134491	0.00195579
ENSBTAG00000017639	RPS6KA3	protein_coding	-0.794492	5.46941	0.00197856
ENSBTAG00000002922	GAB2	protein_coding	-0.614661	4.88825	0.001984
ENSBTAG00000048480	NA	lncRNA	-0.736497	-0.119774	0.00199163
ENSBTAG00000000088	ALCAM	protein_coding	-0.675313	3.33334	0.00200061
ENSBTAG00000051855	NA	protein_coding	-1.0975	2.15798	0.00200461
ENSBTAG00000022161	TLR7	protein_coding	-0.990345	-0.84769	0.00200866
ENSBTAG00000025443	FNIP1	protein_coding	-0.778171	4.9595	0.00201603
ENSBTAG00000002033	UBXN2A	protein_coding	-0.797404	5.29864	0.00202834
ENSBTAG00000052002	NA	protein_coding	-0.697162	1.56268	0.00203431
ENSBTAG00000006811	EPHA3	protein_coding	-0.754027	1.5247	0.00203936
ENSBTAG00000019988	GNA15	protein_coding	-0.591938	0.0233973	0.00206727
ENSBTAG00000021201	FAM126B	protein_coding	-0.600604	2.27934	0.00207106
ENSBTAG00000009482	AFF4	protein_coding	-0.760265	5.174	0.00215361
ENSBTAG00000014021	UBN2	protein_coding	-0.68331	3.23223	0.00215382
ENSBTAG00000014874	FYTTD1	protein_coding	-0.843208	5.8252	0.00216565
ENSBTAG00000027051	PTAFR	protein_coding	-0.666345	1.52656	0.00218366
ENSBTAG00000002596	VSTM1	protein_coding	-1.10806	-1.48984	0.00222762
ENSBTAG00000029926	MIR1-2	miRNA	-0.790311	1.07265	0.00228113
ENSBTAG00000043544	NA	Mt_tRNA	-0.983813	-1.81136	0.00228636
ENSBTAG00000022255	AR	protein_coding	-0.628407	1.57306	0.00230652
ENSBTAG00000005376	FBXO30	protein_coding	-0.639437	4.32408	0.00232075
ENSBTAG00000019605	OPA3	protein_coding	-0.82008	1.02105	0.0023323
ENSBTAG00000039823	KBTBD7	protein_coding	-0.611721	0.815809	0.00233534
ENSBTAG00000048707	NA	protein_coding	-0.715785	0.987264	0.00236901
ENSBTAG00000020089	USP32	protein_coding	-0.630526	5.07232	0.002374
ENSBTAG00000009519	TRIM23	protein_coding	-0.619203	3.55239	0.00237953
ENSBTAG00000002714	GNAI1	protein_coding	-0.775794	1.50204	0.00238591
ENSBTAG00000049946	NA	protein_coding	-0.922809	-0.826938	0.0023893
ENSBTAG00000015866	NA	protein_coding	-0.589359	0.359503	0.00240878
ENSBTAG00000001333	PPARG	protein_coding	-0.676762	1.9808	0.0024445
ENSBTAG00000048460	NA	lncRNA	-0.620848	1.48065	0.0024445
ENSBTAG00000054671	NA	protein_coding	-0.945949	-0.300398	0.00244948
ENSBTAG00000014608	KDM1B	protein_coding	-0.726607	3.91578	0.00246458
ENSBTAG00000011196	C1QB	protein_coding	-0.76327	3.33852	0.00248872
ENSBTAG00000049982	bta-mir-10181	miRNA	-0.629036	0.80663	0.00249095
ENSBTAG00000003353	SLC6A2	protein_coding	-0.994463	0.139373	0.00254909
ENSBTAG00000002796	KLHL3	protein_coding	-0.745216	0.505748	0.00258959
ENSBTAG00000039091	CSRNP3	protein_coding	-1.24867	-1.44808	0.00262283
ENSBTAG00000009523	SLC9A6	protein_coding	-0.861197	1.13335	0.00265945
ENSBTAG00000011467	BATF2	protein_coding	-0.685818	-0.108003	0.00267263
ENSBTAG00000052443	NA	protein_coding	-0.691352	3.92006	0.00268604
ENSBTAG00000015690	PLIN4	protein_coding	-0.622157	6.84174	0.00270924
ENSBTAG00000051725	NA	lncRNA	-0.712638	-1.00761	0.0027283
ENSBTAG00000038640	NA	protein_coding	-0.595147	1.85586	0.00275417
ENSBTAG00000015824	RNF141	protein_coding	-0.590578	3.35622	0.00275417
ENSBTAG00000006434	SYNPO2	protein_coding	-0.827061	8.69454	0.00275417
ENSBTAG00000008013	LRRC2	protein_coding	-0.661364	6.63229	0.00275648
ENSBTAG00000010913	SRXN1	protein_coding	-0.723186	0.944535	0.00275848
ENSBTAG00000010392	ESRRG	protein_coding	-1.05085	0.834557	0.00278698
ENSBTAG00000019792	SLC16A9	protein_coding	-1.00177	-1.10664	0.00283672
ENSBTAG00000010423	LIFR	protein_coding	-0.633213	4.38262	0.00283794
ENSBTAG00000004950	BRB	protein_coding	-0.770411	2.98463	0.00284611
ENSBTAG00000004110	NA	pseudogene	-0.688867	-0.734822	0.0028708
ENSBTAG00000017595	NA	protein_coding	-0.873974	-0.105076	0.00289354
ENSBTAG00000009210	ZBTB44	protein_coding	-0.720697	3.75849	0.00290664
ENSBTAG00000023670	NA	protein_coding	-0.600773	-0.306978	0.00290996
ENSBTAG00000010442	PANK1	protein_coding	-0.692847	3.71479	0.00293387
ENSBTAG00000001499	TRIM33	protein_coding	-0.597347	3.18579	0.00296092
ENSBTAG00000050580	NA	protein_coding	-0.842861	-0.829792	0.00297744
ENSBTAG00000015685	KIF12	protein_coding	-1.2104	-1.93477	0.00299554
ENSBTAG00000002023	NOS1	protein_coding	-0.997085	3.25684	0.00299554
ENSBTAG00000052462	NA	lncRNA	-1.41523	-1.88857	0.00300515
ENSBTAG00000012855	LPL	protein_coding	-0.586851	7.54147	0.00301181
ENSBTAG00000000233	OR51E1	protein_coding	-0.960455	1.5834	0.00306471
ENSBTAG00000008099	CCR5	protein_coding	-0.731212	-1.01347	0.00307818
ENSBTAG00000006724	PPP1R2	protein_coding	-0.841235	6.56044	0.00315213
ENSBTAG00000016505	TMC7	protein_coding	-0.796108	0.164358	0.00318114
ENSBTAG00000054307	NA	protein_coding	-0.657586	-0.153151	0.00326249
ENSBTAG00000032774	ADIRF	protein_coding	-0.644621	4.33776	0.00326363
ENSBTAG00000053131	NA	protein_coding	-0.669154	-0.867987	0.00329351
ENSBTAG00000055293	NA	protein_coding	-0.844762	-1.69733	0.0033225
ENSBTAG00000027713	LYSMD3	protein_coding	-0.735134	2.80257	0.00334278
ENSBTAG00000007881	IFIT1	protein_coding	-0.888882	-0.0767113	0.00334755
ENSBTAG00000015837	P2RY12	protein_coding	-1.08163	-2.01934	0.00335675
ENSBTAG00000014417	NA	protein_coding	-0.5904	6.98947	0.00336202
ENSBTAG00000008204	CARNMT1	protein_coding	-0.719784	4.42575	0.00341035
ENSBTAG00000000960	SPATA25	protein_coding	-0.73829	0.1098	0.00354807
ENSBTAG00000005108	SLIT2	protein_coding	-0.623538	0.0859158	0.00355952
ENSBTAG00000019881	NA	protein_coding	-1.24885	-0.61022	0.00361064
ENSBTAG00000015904	RORA	protein_coding	-0.657321	3.36762	0.00361196
ENSBTAG00000009775	PRRG3	protein_coding	-1.01293	-1.21252	0.0036963
ENSBTAG00000046941	NA	protein_coding	-0.682103	0.224951	0.00378461
ENSBTAG00000027868	DLG2	protein_coding	-0.709751	2.419	0.00378798
ENSBTAG00000026080	NA	protein_coding	-0.728545	0.685769	0.00378858
ENSBTAG00000017509	MYPN	protein_coding	-0.871366	8.46995	0.00378858
ENSBTAG00000014705	HES4	protein_coding	-0.595022	-0.00147419	0.00390623
ENSBTAG00000040078	FLVCR2	protein_coding	-0.849262	-0.99956	0.00395591
ENSBTAG00000014041	G3BP2	protein_coding	-0.619817	6.4693	0.00396864
ENSBTAG00000011647	SLC25A15	protein_coding	-0.665023	1.41673	0.00400292
ENSBTAG00000013412	NFAT5	protein_coding	-0.603634	2.57415	0.00400698
ENSBTAG00000005951	HIC2	protein_coding	-0.596682	-0.309358	0.00414367
ENSBTAG00000003359	ELOVL5	protein_coding	-0.690708	3.81458	0.00419174
ENSBTAG00000054228	NA	protein_coding	-0.590353	1.31698	0.00419249
ENSBTAG00000015107	SLC16A1	protein_coding	-0.588368	5.67456	0.00422918
ENSBTAG00000053201	NA	protein_coding	-0.630435	-0.488774	0.00423489
ENSBTAG00000006800	FGF6	protein_coding	-1.27947	-1.35307	0.00433235
ENSBTAG00000008592	FCGR1A	protein_coding	-0.603049	0.108167	0.00435384
ENSBTAG00000037804	IKZF2	protein_coding	-0.733203	0.306023	0.00443974
ENSBTAG00000054728	NA	lncRNA	-0.596726	-0.0615842	0.00453984
ENSBTAG00000049814	NA	protein_coding	-0.649019	0.97126	0.00463597
ENSBTAG00000012599	SMAD3	protein_coding	-0.60623	2.92854	0.00488081
ENSBTAG00000018528	USP45	protein_coding	-0.620842	1.78339	0.00500494
ENSBTAG00000022893	NA	protein_coding	-1.29971	-1.6074	0.00502099
ENSBTAG00000052420	bta-mir-12060	miRNA	-1.52284	-1.59291	0.0050284
ENSBTAG00000040193	COLQ	protein_coding	-1.39962	-2.08664	0.00503899
ENSBTAG00000051767	NA	protein_coding	-1.06861	6.08457	0.00506227
ENSBTAG00000006546	GSTA2	protein_coding	-1.80261	-1.16729	0.00507808
ENSBTAG00000014228	TFEC	protein_coding	-0.832163	-1.39432	0.00518717
ENSBTAG00000017802	THRB	protein_coding	-0.631066	5.5398	0.00545558
ENSBTAG00000018566	SFRP5	protein_coding	-0.72414	2.21422	0.00550664
ENSBTAG00000000494	PDE4D	protein_coding	-0.65748	5.86264	0.00554729
ENSBTAG00000052760	NA	lncRNA	-0.912838	-1.36766	0.00556045
ENSBTAG00000053055	NA	lncRNA	-0.775568	-1.01518	0.00558259
ENSBTAG00000008836	ZNF782	protein_coding	-0.614029	1.44911	0.00566953
ENSBTAG00000050536	NA	protein_coding	-0.711112	-0.756362	0.00569558
ENSBTAG00000017664	HGF	protein_coding	-0.902615	-1.33919	0.00592136
ENSBTAG00000047219	ZNF793	protein_coding	-0.835976	-0.2214	0.00596932
ENSBTAG00000000345	CLDN15	protein_coding	-0.731927	-0.24563	0.00597158
ENSBTAG00000010716	FRAS1	protein_coding	-0.683965	2.28444	0.0060149
ENSBTAG00000006326	ALDH1L2	protein_coding	-0.809516	1.22681	0.00604933
ENSBTAG00000017273	LRRC25	protein_coding	-0.925162	-1.82519	0.0060893
ENSBTAG00000054948	NA	lncRNA	-1.31002	-1.90386	0.00609772
ENSBTAG00000044868	bta-mir-1843	miRNA	-0.783265	-1.55303	0.00617559
ENSBTAG00000051464	NA	misc_RNA	-0.73091	-0.624702	0.00638835
ENSBTAG00000022471	TTPA	protein_coding	-1.25567	-1.95654	0.0064427
ENSBTAG00000018125	KIF5C	protein_coding	-0.713946	-1.14054	0.00648607
ENSBTAG00000052665	CYP3A4	protein_coding	-1.12788	-1.20515	0.00655606
ENSBTAG00000011585	MST1	protein_coding	-0.773147	1.201	0.00664289
ENSBTAG00000002348	SLC4A4	protein_coding	-0.650907	2.95565	0.00673873
ENSBTAG00000053963	NA	lncRNA	-0.863827	-1.24684	0.00676338
ENSBTAG00000051746	NA	lncRNA	-0.675901	-0.262425	0.00677039
ENSBTAG00000015046	MST1R	protein_coding	-0.896693	-0.919988	0.0071429
ENSBTAG00000001507	CLCN5	protein_coding	-0.59156	1.51787	0.00725262
ENSBTAG00000003808	HDAC9	protein_coding	-0.642606	3.45966	0.00749522
ENSBTAG00000010978	PROX1	protein_coding	-0.779685	1.95686	0.00766987
ENSBTAG00000007956	FRAT1	protein_coding	-0.735037	-0.908221	0.00777191
ENSBTAG00000033726	GRIP1	protein_coding	-0.900597	-0.975566	0.00783858
ENSBTAG00000004732	SPTB	protein_coding	-0.662819	6.92897	0.00790819
ENSBTAG00000049059	NA	lncRNA	-0.603811	0.340019	0.0079159
ENSBTAG00000046155	RGN	protein_coding	-0.636709	0.915473	0.0079314
ENSBTAG00000007994	OSCP1	protein_coding	-0.8226	-1.67978	0.00806811
ENSBTAG00000018790	BVES	protein_coding	-0.596556	5.86097	0.00812836
ENSBTAG00000055312	NA	protein_coding	-1.12279	-2.05336	0.00813856
ENSBTAG00000004850	KPNA3	protein_coding	-0.631945	7.56559	0.00815762
ENSBTAG00000003189	CCDC6	protein_coding	-0.679379	5.68728	0.00850713
ENSBTAG00000007378	CLIP4	protein_coding	-0.713452	5.3654	0.00851823
ENSBTAG00000019370	RAB21	protein_coding	-1.01072	-1.42776	0.00874852
ENSBTAG00000055051	RNF125	protein_coding	-0.619033	1.78938	0.00876258
ENSBTAG00000010155	NA	protein_coding	-0.617417	2.28847	0.00885939
ENSBTAG00000008471	MX2	protein_coding	-1.19742	-0.51251	0.00888395
ENSBTAG00000032301	SLC26A7	protein_coding	-0.592467	0.740441	0.00890742
ENSBTAG00000012648	ZSWIM5	protein_coding	-0.94788	-1.1852	0.00901924
ENSBTAG00000021140	RMND5A	protein_coding	-0.626246	7.5738	0.009507
ENSBTAG00000004860	SLC27A6	protein_coding	-0.681484	2.59637	0.00957241
ENSBTAG00000051340	NA	protein_coding	-0.993169	1.04225	0.00976863
ENSBTAG00000020839	MEGF6	protein_coding	-0.638985	1.39813	0.00986867
ENSBTAG00000026758	NA	protein_coding	-0.59733	-0.56342	0.00990538
ENSBTAG00000000812	CD300A	protein_coding	-0.837897	-1.02133	0.0101961
ENSBTAG00000022120	FGB	protein_coding	-0.636005	-0.534863	0.0102287
ENSBTAG00000052736	NA	protein_coding	-0.802763	-1.44685	0.0103388
ENSBTAG00000003290	SLC9A7	protein_coding	-1.02876	-1.94334	0.0106427
ENSBTAG00000000448	BDH1	protein_coding	-0.614382	3.66881	0.0106652
ENSBTAG00000020144	GPR34	protein_coding	-0.891926	-0.589847	0.0107767
ENSBTAG00000054899	NA	protein_coding	-1.02857	-1.43316	0.0109149
ENSBTAG00000013132	MTX3	protein_coding	-0.619905	0.414547	0.010977
ENSBTAG00000050215	NA	lncRNA	-1.09378	-1.60745	0.011147
ENSBTAG00000020957	FZD5	protein_coding	-0.94051	-1.11445	0.011561
ENSBTAG00000031632	ADRA1A	protein_coding	-1.00262	-1.66145	0.011639
ENSBTAG00000012943	PPARGC1B	protein_coding	-0.803581	3.16356	0.0120659
ENSBTAG00000052719	NA	pseudogene	-0.672306	3.12606	0.0123702
ENSBTAG00000000232	OR51D1	protein_coding	-0.626149	-0.100845	0.0124017
ENSBTAG00000021970	EYA4	protein_coding	-0.74248	5.55539	0.0127434
ENSBTAG00000009266	CD226	protein_coding	-0.713666	-1.18818	0.0128169
ENSBTAG00000039581	HOXD4	protein_coding	-0.603024	2.42472	0.0128916
ENSBTAG00000018445	GRIN3A	protein_coding	-0.850529	-0.784707	0.0132481
ENSBTAG00000017242	FADS6	protein_coding	-0.846508	-1.80897	0.0133306
ENSBTAG00000010123	APOE	protein_coding	-0.589616	4.65643	0.0134901
ENSBTAG00000047600	ROS1	protein_coding	-0.977393	-1.38172	0.01371
ENSBTAG00000001706	SLC9A2	protein_coding	-0.74813	5.19707	0.013826
ENSBTAG00000043957	TDRP	protein_coding	-0.907006	-1.7308	0.0141395
ENSBTAG00000009639	SMPD3	protein_coding	-1.07924	-1.92456	0.0142038
ENSBTAG00000001398	ATP2A2	protein_coding	-0.908887	11.0565	0.0150137
ENSBTAG00000049275	NA	protein_coding	-0.662318	-1.86297	0.0152698
ENSBTAG00000003132	CHRNB4	protein_coding	-0.861629	-1.44493	0.0153126
ENSBTAG00000055104	ZNF660	protein_coding	-0.596158	-0.79741	0.0155742
ENSBTAG00000039849	NA	protein_coding	-0.725441	-1.26039	0.0164879
ENSBTAG00000049190	NA	protein_coding	-0.650817	3.40211	0.0165753
ENSBTAG00000050297	NA	lncRNA	-0.827544	-1.31403	0.0169203
ENSBTAG00000054859	NA	protein_coding	-0.787118	-1.36242	0.0172278
ENSBTAG00000014885	MYOM3	protein_coding	-0.594602	7.3654	0.0174727
ENSBTAG00000018069	TNFSF15	protein_coding	-1.36539	-2.11742	0.0175014
ENSBTAG00000016704	SLC37A2	protein_coding	-0.700745	-0.195947	0.0175903
ENSBTAG00000016320	LMO1	protein_coding	-0.855602	-2.19407	0.0176303
ENSBTAG00000038124	FCGR2A	protein_coding	-0.777138	-0.362256	0.0182893
ENSBTAG00000051785	bta-mir-29b-2	miRNA	-1.29582	-1.07936	0.0183421
ENSBTAG00000043996	SAMD12	protein_coding	-0.606824	-0.832848	0.0184669
ENSBTAG00000015821	AMPD3	protein_coding	-0.723898	2.694	0.0189921
ENSBTAG00000011917	GPAM	protein_coding	-0.918361	5.92671	0.0191424
ENSBTAG00000049656	NA	processed_pseudogene	-0.665877	-1.19807	0.0199295
ENSBTAG00000016444	RETREG1	protein_coding	-0.632157	5.68659	0.0199498
ENSBTAG00000054964	NA	protein_coding	-0.601587	-1.14753	0.0201441
ENSBTAG00000006539	SIRPB2	protein_coding	-1.18935	-2.49059	0.0203138
ENSBTAG00000017722	F5	protein_coding	-0.780802	-1.0755	0.0211602
ENSBTAG00000001728	IGSF10	protein_coding	-0.644022	0.0176333	0.0217238
ENSBTAG00000053581	SUCNR1	protein_coding	-0.791202	-0.517106	0.0219302
ENSBTAG00000020018	FRK	protein_coding	-0.870293	-1.63409	0.0221222
ENSBTAG00000037339	MIR208B	miRNA	-0.964006	-1.31069	0.0222395
ENSBTAG00000003120	ZNF385B	protein_coding	-0.80553	1.51063	0.0223329
ENSBTAG00000020636	SYN3	protein_coding	-0.760611	-1.21541	0.0231911
ENSBTAG00000014467	NA	protein_coding	-0.867604	-1.78179	0.0243125
ENSBTAG00000050958	NA	lncRNA	-0.875447	-1.58036	0.0243687
ENSBTAG00000039946	ZNF814	protein_coding	-0.700985	-1.79371	0.0246858
ENSBTAG00000051743	NA	lncRNA	-0.586025	-1.20173	0.025063
ENSBTAG00000038777	MSMP	protein_coding	-0.890664	-1.04045	0.0255156
ENSBTAG00000020019	XCR1	protein_coding	-0.870757	-2.08301	0.0266887
ENSBTAG00000025023	NA	protein_coding	-1.12831	-2.24564	0.027158
ENSBTAG00000016997	NA	protein_coding	-0.624768	-0.645141	0.0272262
ENSBTAG00000039686	ACOT11	protein_coding	-0.811397	2.49941	0.0274956
ENSBTAG00000050510	NA	protein_coding	-0.806668	-1.78371	0.0291211
ENSBTAG00000008783	HTR7	protein_coding	-0.8711	-2.02586	0.0292306
ENSBTAG00000054535	NA	protein_coding	-0.893597	-2.0268	0.0300258
ENSBTAG00000038490	CLEC4A	protein_coding	-0.619633	-1.1925	0.0302634
ENSBTAG00000051663	NA	lncRNA	-0.635445	-1.44411	0.0305425
ENSBTAG00000008714	CLSTN2	protein_coding	-0.656088	0.117505	0.0312217
ENSBTAG00000010458	NA	protein_coding	-0.886218	-1.92967	0.0318494
ENSBTAG00000038981	NA	protein_coding	-0.897436	-2.06961	0.031873
ENSBTAG00000014370	NETO2	protein_coding	-0.666317	-1.78902	0.0333346
ENSBTAG00000034402	ACE2	protein_coding	-0.956577	-2.147	0.0336759
ENSBTAG00000010813	NA	processed_pseudogene	-0.762308	-0.624464	0.0339946
ENSBTAG00000003305	NCF1	protein_coding	-0.638596	-0.729219	0.0346026
ENSBTAG00000002827	ACAT2	protein_coding	-0.597104	1.99285	0.0348577
ENSBTAG00000008773	GUCY2D	protein_coding	-0.71975	-1.63244	0.035155
ENSBTAG00000042126	SNORA66	snoRNA	-0.921212	-2.03968	0.0364974
ENSBTAG00000010048	SPC25	protein_coding	-0.630423	-0.981292	0.0367779
ENSBTAG00000020225	TBXAS1	protein_coding	-0.73634	-1.84585	0.0382459
ENSBTAG00000045507	ZNF469	pseudogene	-0.63027	-1.56885	0.0383189
ENSBTAG00000016424	MMP25	protein_coding	-0.612135	-0.912579	0.038477
ENSBTAG00000013429	CLEC4G	protein_coding	-0.904247	-1.78851	0.0397787
ENSBTAG00000034560	NA	protein_coding	-1.02951	-1.64348	0.0400841
ENSBTAG00000010394	MCF2L2	protein_coding	-0.650525	-1.91072	0.0411484
ENSBTAG00000047764	NA	protein_coding	-0.630202	-1.08193	0.0415493
ENSBTAG00000054434	NA	lncRNA	-0.717542	1.58323	0.0427021
ENSBTAG00000052924	NKAIN2	protein_coding	-1.02809	-1.57531	0.0432366
ENSBTAG00000006156	BST1	protein_coding	-0.700848	-1.87321	0.0446829
ENSBTAG00000038627	NA	protein_coding	-0.588633	-1.98819	0.0455796
ENSBTAG00000009030	NOX5	protein_coding	-0.826049	-1.957	0.0472496
ENSBTAG00000050852	CXCL9	protein_coding	-0.660986	0.305643	0.0473507
ENSBTAG00000048438	NA	lncRNA	-0.702895	-1.8569	0.0474556
ENSBTAG00000009421	CD1E	protein_coding	-0.629705	-0.544456	0.0475491
ENSBTAG00000051277	NA	lncRNA	-0.997926	-1.91044	0.0479387

## Sheet: upreg_72h
gene_id	gene_name	gene_biotype	logFC	logCPM	FDR
ENSBTAG00000011184	FTH1	protein_coding	0.750552	10.4036	3.78873e-13
ENSBTAG00000017816	FXYD1	protein_coding	0.773737	6.77671	8.40004e-13
ENSBTAG00000028359	U3	snoRNA	4.27041	0.795915	8.41597e-13
ENSBTAG00000031573	NMRK2	protein_coding	1.25092	9.67497	8.41597e-13
ENSBTAG00000011400	DBN1	protein_coding	0.885364	9.27205	1.11776e-12
ENSBTAG00000007737	UBA52	protein_coding	0.914914	8.97116	1.11776e-12
ENSBTAG00000038865	TCEA3	protein_coding	0.809258	7.80128	1.11776e-12
ENSBTAG00000002999	ANAPC15	protein_coding	0.855245	5.83142	1.81492e-12
ENSBTAG00000016411	RNF122	protein_coding	0.886136	4.59809	2.5382e-12
ENSBTAG00000000172	PFKFB1	protein_coding	0.667707	5.25823	2.98008e-12
ENSBTAG00000007572	ATP6V1F	protein_coding	0.655603	4.8535	3.5688e-12
ENSBTAG00000021262	SNRPD3	protein_coding	0.845193	5.42407	4.31788e-12
ENSBTAG00000015089	LGALS1	protein_coding	0.724802	7.12417	4.5511e-12
ENSBTAG00000007934	MRPS17	protein_coding	0.691177	4.06475	4.88852e-12
ENSBTAG00000017040	LY6E	protein_coding	0.964771	3.51403	6.57584e-12
ENSBTAG00000001360	RPS12	protein_coding	0.626937	8.13344	6.57584e-12
ENSBTAG00000002000	TIMM8B	protein_coding	0.659009	5.61825	6.57584e-12
ENSBTAG00000019253	RPL36A	protein_coding	0.769415	6.65559	6.57584e-12
ENSBTAG00000052337	RPS29	protein_coding	0.855008	7.54847	6.57584e-12
ENSBTAG00000048781	NA	lncRNA	0.780888	7.70937	6.57584e-12
ENSBTAG00000011729	STARD3	protein_coding	0.69149	4.46532	6.57584e-12
ENSBTAG00000017181	MACROD1	protein_coding	0.974803	9.90654	8.14691e-12
ENSBTAG00000003229	RPL23	protein_coding	0.880153	8.24725	8.14691e-12
ENSBTAG00000002238	ARL2	protein_coding	0.661952	5.26253	8.23144e-12
ENSBTAG00000021421	SSR4	protein_coding	0.644977	5.4617	9.30632e-12
ENSBTAG00000000622	RPS17	protein_coding	0.68666	8.26084	9.64953e-12
ENSBTAG00000018320	RPLP1	protein_coding	0.930072	10.6282	9.64953e-12
ENSBTAG00000010701	NACA	protein_coding	0.966016	6.97749	1.05517e-11
ENSBTAG00000008935	PFDN5	protein_coding	0.785886	6.01862	1.05517e-11
ENSBTAG00000021394	FITM1	protein_coding	0.789007	5.95496	1.05517e-11
ENSBTAG00000019697	NPAS2	protein_coding	0.950628	8.11607	1.19922e-11
ENSBTAG00000023343	RPL28	protein_coding	0.891201	7.26814	1.19922e-11
ENSBTAG00000001777	RPLP2	protein_coding	0.834992	7.21135	1.23315e-11
ENSBTAG00000009908	RPS3A	protein_coding	0.626457	9.00431	1.23315e-11
ENSBTAG00000040308	RPS13	protein_coding	0.711219	7.60265	1.2646e-11
ENSBTAG00000011963	RPS19	protein_coding	0.90117	7.61268	1.26816e-11
ENSBTAG00000010907	PPP1R1A	protein_coding	0.932013	10.4652	1.33024e-11
ENSBTAG00000025778	EMC9	protein_coding	0.715042	5.26699	1.35512e-11
ENSBTAG00000005296	RPL13A	protein_coding	0.74563	9.03663	1.40411e-11
ENSBTAG00000046394	RPL23A	protein_coding	1.03255	7.02666	1.42357e-11
ENSBTAG00000003519	NOL3	protein_coding	0.649486	6.66429	1.42357e-11
ENSBTAG00000005814	PSME2	protein_coding	0.693354	4.89049	1.42946e-11
ENSBTAG00000000759	NENF	protein_coding	0.76794	6.01834	1.42946e-11
ENSBTAG00000052508	SEM1	protein_coding	0.805372	6.15405	1.42946e-11
ENSBTAG00000012939	DTNBP1	protein_coding	0.70511	5.14176	1.42946e-11
ENSBTAG00000002871	COPS6	protein_coding	0.6941	5.87808	1.42946e-11
ENSBTAG00000007547	CACNG1	protein_coding	0.777453	7.54216	1.46529e-11
ENSBTAG00000016224	RPS7	protein_coding	0.873673	8.65017	1.46529e-11
ENSBTAG00000008340	ATOX1	protein_coding	0.727482	3.73044	1.46529e-11
ENSBTAG00000019147	RPS20	protein_coding	0.887994	7.63311	1.73271e-11
ENSBTAG00000018628	RPL29	protein_coding	0.923005	7.99901	1.73271e-11
ENSBTAG00000014372	SMARCD3	protein_coding	0.67074	7.45227	1.73271e-11
ENSBTAG00000030164	RPL38	protein_coding	0.882935	6.51306	1.73639e-11
ENSBTAG00000000182	SPINT2	protein_coding	0.616118	4.72619	1.7897e-11
ENSBTAG00000011998	DUT	protein_coding	0.58526	4.96671	1.82926e-11
ENSBTAG00000001648	RPL21	protein_coding	0.785133	8.19869	1.84961e-11
ENSBTAG00000052348	NA	protein_coding	4.94249	3.43729	1.84961e-11
ENSBTAG00000047376	PIN4	protein_coding	0.78962	4.23017	1.84961e-11
ENSBTAG00000006487	RPS9	protein_coding	0.830185	7.95824	1.86975e-11
ENSBTAG00000005606	HOXC9	protein_coding	0.978877	3.99252	1.87782e-11
ENSBTAG00000000440	HSPB2	protein_coding	0.78399	6.49788	2.03984e-11
ENSBTAG00000017009	CMC2	protein_coding	0.723038	5.87228	2.05639e-11
ENSBTAG00000017010	FAM207A	protein_coding	0.801668	3.36913	2.09228e-11
ENSBTAG00000020807	FAU	protein_coding	0.761344	7.2531	2.09228e-11
ENSBTAG00000008185	RTN2	protein_coding	0.605142	7.84957	2.28713e-11
ENSBTAG00000009542	ZC3H10	protein_coding	0.736632	7.81256	2.29961e-11
ENSBTAG00000008434	GCAT	protein_coding	0.771546	4.75267	2.29961e-11
ENSBTAG00000012177	SNRPD2	protein_coding	0.875109	5.16158	2.32255e-11
ENSBTAG00000038896	RPS26	protein_coding	0.656305	7.69699	2.32255e-11
ENSBTAG00000020733	RPS15A	protein_coding	0.903862	7.43768	2.42486e-11
ENSBTAG00000015831	RPL18A	protein_coding	0.79451	8.14211	2.42486e-11
ENSBTAG00000008570	RPS14	protein_coding	0.723443	8.48405	2.42486e-11
ENSBTAG00000049833	RPL39	protein_coding	0.84044	7.14063	2.4751e-11
ENSBTAG00000027772	RPS25	protein_coding	0.924281	8.51286	2.48885e-11
ENSBTAG00000005349	RPL27A	protein_coding	0.655393	8.20582	2.53762e-11
ENSBTAG00000015283	RPL32	protein_coding	0.772363	7.5273	2.53762e-11
ENSBTAG00000014208	RPL35A	protein_coding	0.855053	7.05599	2.53762e-11
ENSBTAG00000010156	TPT1	protein_coding	0.729961	12.4341	2.64623e-11
ENSBTAG00000007754	NDUFA3	protein_coding	1.08908	6.3556	2.80262e-11
ENSBTAG00000027442	NFIB	protein_coding	0.878524	5.14753	2.85333e-11
ENSBTAG00000003205	RPL35	protein_coding	0.938264	8.0673	2.98586e-11
ENSBTAG00000024929	PPP1R27	protein_coding	0.939767	9.3972	3.05232e-11
ENSBTAG00000039555	NA	protein_coding	0.918309	7.70159	3.05232e-11
ENSBTAG00000051254	RPL37A	protein_coding	0.673936	7.94955	3.53472e-11
ENSBTAG00000020905	RPL11	protein_coding	0.614934	7.31825	3.60439e-11
ENSBTAG00000005142	RPL37	protein_coding	0.997764	7.3868	3.71747e-11
ENSBTAG00000002038	RPL14	protein_coding	0.810585	7.96787	3.71747e-11
ENSBTAG00000039720	TMEM225B	protein_coding	0.640282	3.99472	3.77074e-11
ENSBTAG00000008135	SLIRP	protein_coding	0.899222	5.27428	4.01253e-11
ENSBTAG00000040116	H1-10	protein_coding	0.630433	6.26349	4.08059e-11
ENSBTAG00000004585	CCDC30	protein_coding	0.942622	2.65759	4.08059e-11
ENSBTAG00000019718	RPS15	protein_coding	0.639814	7.78	4.08059e-11
ENSBTAG00000020123	AUP1	protein_coding	0.63726	5.91063	4.08059e-11
ENSBTAG00000014226	RPL34	protein_coding	0.855201	6.95957	4.10706e-11
ENSBTAG00000039208	ATP5F1E	protein_coding	0.824113	6.3646	4.41299e-11
ENSBTAG00000038849	NA	protein_coding	1.03349	9.28711	4.41299e-11
ENSBTAG00000002648	RPS18	protein_coding	0.867681	8.08582	4.41299e-11
ENSBTAG00000019804	SNRNP25	protein_coding	0.815401	5.93419	4.41299e-11
ENSBTAG00000002026	RPL5	protein_coding	0.66116	8.51798	4.41299e-11
ENSBTAG00000001109	MRPS14	protein_coding	0.791839	5.34627	4.43396e-11
ENSBTAG00000002060	RPL19	protein_coding	0.809172	8.6433	4.43396e-11
ENSBTAG00000013669	KIF22	protein_coding	1.06389	3.31285	4.48808e-11
ENSBTAG00000010995	CINP	protein_coding	0.620054	5.32658	4.53406e-11
ENSBTAG00000013931	CIAO2B	protein_coding	0.675205	5.41152	4.53406e-11
ENSBTAG00000015285	RPS8	protein_coding	0.69677	8.78559	4.54569e-11
ENSBTAG00000006374	NHP2	protein_coding	0.701996	4.82688	4.54569e-11
ENSBTAG00000015156	NDUFB1	protein_coding	0.911528	5.62206	4.74155e-11
ENSBTAG00000012044	RPL13	protein_coding	0.836346	8.22366	4.88382e-11
ENSBTAG00000015892	NDUFB4	protein_coding	0.818231	6.28756	4.92599e-11
ENSBTAG00000005057	FAM204A	protein_coding	0.736159	5.398	5.03877e-11
ENSBTAG00000006963	RPL12	protein_coding	0.697109	7.65718	5.15953e-11
ENSBTAG00000017298	AAMDC	protein_coding	0.916861	6.19384	5.28534e-11
ENSBTAG00000023462	RPS6	protein_coding	0.73147	7.93539	5.38587e-11
ENSBTAG00000050925	NA	protein_coding	0.861063	5.8988	5.49196e-11
ENSBTAG00000015388	RPL18	protein_coding	0.778277	8.19875	5.49429e-11
ENSBTAG00000048280	C5H12orf73	protein_coding	0.727802	4.54449	5.5951e-11
ENSBTAG00000009689	RWDD1	protein_coding	0.893457	6.9597	5.5951e-11
ENSBTAG00000030302	EDF1	protein_coding	0.664393	7.06263	5.5951e-11
ENSBTAG00000031723	RPL6	protein_coding	0.70132	8.30375	5.68071e-11
ENSBTAG00000020795	RPS21	protein_coding	0.908121	6.43438	5.68071e-11
ENSBTAG00000001741	DLGAP4	protein_coding	0.889175	7.32399	5.82824e-11
ENSBTAG00000013461	RPL24	protein_coding	0.843998	8.21872	5.96922e-11
ENSBTAG00000006342	ATP5IF1	protein_coding	0.84073	8.11776	5.96922e-11
ENSBTAG00000017441	RPL27	protein_coding	0.660563	7.58236	6.00609e-11
ENSBTAG00000014331	UBL4A	protein_coding	0.728538	4.87952	6.11664e-11
ENSBTAG00000015473	RPS27A	protein_coding	0.631239	7.96341	6.18742e-11
ENSBTAG00000005186	DBNDD2	protein_coding	0.765471	7.64456	6.40623e-11
ENSBTAG00000008590	SPAG7	protein_coding	0.594958	6.23199	6.50048e-11
ENSBTAG00000021093	RPS16	protein_coding	0.687597	7.34538	6.98912e-11
ENSBTAG00000031249	PSMG4	protein_coding	0.947132	4.05147	7.03591e-11
ENSBTAG00000031583	NUPR2	protein_coding	0.993992	1.80671	7.23302e-11
ENSBTAG00000026394	UBALD1	protein_coding	0.760173	6.00584	7.23302e-11
ENSBTAG00000020547	BCAP31	protein_coding	0.642391	6.23434	7.23302e-11
ENSBTAG00000000694	TAF10	protein_coding	0.972257	5.19748	7.34281e-11
ENSBTAG00000015041	NDUFA2	protein_coding	0.710137	6.32272	7.52588e-11
ENSBTAG00000000658	WDR97	protein_coding	1.26557	2.89424	7.64842e-11
ENSBTAG00000019521	COX6A2	protein_coding	0.989625	7.45331	7.66092e-11
ENSBTAG00000002468	RPS28	protein_coding	0.922696	7.78263	7.74687e-11
ENSBTAG00000011918	BLOC1S1	protein_coding	1.00581	5.60519	8.14233e-11
ENSBTAG00000016568	LUC7L	protein_coding	0.815977	6.13059	8.17064e-11
ENSBTAG00000010880	TNNI2	protein_coding	0.99209	12.9923	8.17064e-11
ENSBTAG00000014032	EIF3H	protein_coding	0.669966	7.06917	8.17064e-11
ENSBTAG00000015598	RPS10	protein_coding	0.713572	7.92085	8.17064e-11
ENSBTAG00000021378	S100A13	protein_coding	0.87502	3.46914	8.17064e-11
ENSBTAG00000015989	RPS5	protein_coding	0.643175	7.97455	8.17064e-11
ENSBTAG00000006199	DRAP1	protein_coding	0.696949	7.1633	8.1785e-11
ENSBTAG00000031793	NUDT2	protein_coding	0.724746	2.99898	8.1785e-11
ENSBTAG00000038949	MRPL30	protein_coding	0.66201	3.97482	8.1785e-11
ENSBTAG00000005163	S100A1	protein_coding	0.846361	6.82093	8.38752e-11
ENSBTAG00000048515	NA	lncRNA	1.22087	4.17274	8.38752e-11
ENSBTAG00000005765	SYNGR1	protein_coding	0.70868	4.60061	8.49956e-11
ENSBTAG00000003340	HDDC2	protein_coding	0.684787	3.66884	8.6102e-11
ENSBTAG00000031800	PPDPF	protein_coding	0.89162	8.29253	8.6102e-11
ENSBTAG00000047299	DGCR6L	protein_coding	0.861003	5.46178	8.80742e-11
ENSBTAG00000024561	H3F3A	protein_coding	0.668571	7.58474	9.36925e-11
ENSBTAG00000004348	MRPL21	protein_coding	0.818479	5.22766	9.44385e-11
ENSBTAG00000014518	RPL9	protein_coding	0.610553	8.04809	9.67562e-11
ENSBTAG00000015416	PEBP4	protein_coding	0.716411	6.44676	9.75036e-11
ENSBTAG00000052882	NA	lncRNA	0.699935	3.1378	9.75111e-11
ENSBTAG00000010232	NDUFS5	protein_coding	0.856422	6.50309	1.02387e-10
ENSBTAG00000019543	ELOB	protein_coding	0.955666	6.17318	1.0348e-10
ENSBTAG00000004112	GAMT	protein_coding	0.79528	7.02527	1.0348e-10
ENSBTAG00000001828	SCRN2	protein_coding	0.745071	3.40967	1.0348e-10
ENSBTAG00000014423	NA	protein_coding	0.888897	7.35901	1.04836e-10
ENSBTAG00000014883	GABARAP	protein_coding	0.675035	7.67264	1.05282e-10
ENSBTAG00000049452	UBL5	protein_coding	0.819393	5.74387	1.05282e-10
ENSBTAG00000013924	RPS11	protein_coding	0.786401	8.72736	1.05282e-10
ENSBTAG00000053886	NDUFAF8	protein_coding	0.992792	5.05008	1.05282e-10
ENSBTAG00000023947	AVPI1	protein_coding	0.716932	4.58916	1.05282e-10
ENSBTAG00000004820	POLR2F	protein_coding	0.730305	4.96169	1.05282e-10
ENSBTAG00000020983	RRAS	protein_coding	0.707264	4.95869	1.07905e-10
ENSBTAG00000020152	PFDN2	protein_coding	0.783911	5.30355	1.07905e-10
ENSBTAG00000016524	RALY	protein_coding	0.610367	6.90053	1.07971e-10
ENSBTAG00000010734	NOP16	protein_coding	0.630031	4.16877	1.08977e-10
ENSBTAG00000005620	RPS3	protein_coding	0.683402	8.63921	1.10603e-10
ENSBTAG00000002046	COX8B	protein_coding	1.07595	7.7786	1.11064e-10
ENSBTAG00000050219	MICOS10	protein_coding	0.691395	6.71601	1.11354e-10
ENSBTAG00000002279	LUC7L3	protein_coding	0.794039	7.0633	1.13143e-10
ENSBTAG00000051801	NA	protein_coding	0.941805	2.08295	1.13143e-10
ENSBTAG00000009246	DPY30	protein_coding	0.683772	5.05522	1.13875e-10
ENSBTAG00000046837	ZNF358	protein_coding	0.693983	7.4546	1.21048e-10
ENSBTAG00000033008	MYOZ1	protein_coding	0.652202	11.8552	1.22847e-10
ENSBTAG00000008292	SNRPD1	protein_coding	0.692765	4.01908	1.34576e-10
ENSBTAG00000014547	PGAM2	protein_coding	0.793071	10.575	1.34576e-10
ENSBTAG00000010723	PFDN6	protein_coding	0.769064	5.44753	1.34576e-10
ENSBTAG00000020721	MRPL55	protein_coding	0.632407	4.60692	1.3606e-10
ENSBTAG00000006134	DYNLRB1	protein_coding	0.699622	4.52941	1.37029e-10
ENSBTAG00000015920	TMEM147	protein_coding	0.698914	6.19632	1.37731e-10
ENSBTAG00000009713	ATP5MD	protein_coding	0.717048	7.32761	1.38338e-10
ENSBTAG00000000091	NDUFB8	protein_coding	0.710132	7.67773	1.40086e-10
ENSBTAG00000008122	GNG5	protein_coding	0.731031	5.76976	1.41917e-10
ENSBTAG00000046415	SSNA1	protein_coding	0.718649	5.16336	1.45756e-10
ENSBTAG00000053755	TMA7	protein_coding	1.01773	5.35221	1.45756e-10
ENSBTAG00000005127	PSMA7	protein_coding	0.654896	7.03552	1.45756e-10
ENSBTAG00000018598	HSPB6	protein_coding	0.780549	10.8498	1.47778e-10
ENSBTAG00000000945	ATP2C2	protein_coding	0.830933	4.05938	1.51177e-10
ENSBTAG00000033457	CCAR1	protein_coding	0.659064	6.22965	1.51177e-10
ENSBTAG00000009509	NDUFA6	protein_coding	0.695647	5.7569	1.55591e-10
ENSBTAG00000054726	MNF1	protein_coding	0.857397	5.55217	1.55778e-10
ENSBTAG00000013251	HDGFL2	protein_coding	0.616924	5.54382	1.59535e-10
ENSBTAG00000003947	SSBP4	protein_coding	0.609209	4.84444	1.59535e-10
ENSBTAG00000009534	NDUFB10	protein_coding	0.840487	7.44383	1.59535e-10
ENSBTAG00000002953	TXN	protein_coding	0.602505	5.36621	1.61675e-10
ENSBTAG00000014689	CSPP1	protein_coding	0.836512	3.49337	1.6654e-10
ENSBTAG00000001612	LSM1	protein_coding	0.73019	3.9571	1.6654e-10
ENSBTAG00000053107	COX5B	protein_coding	0.700017	8.62395	1.6663e-10
ENSBTAG00000012634	NDUFB7	protein_coding	0.89463	6.83752	1.68074e-10
ENSBTAG00000019730	PNISR	protein_coding	0.792932	7.19355	1.68199e-10
ENSBTAG00000018285	VAMP5	protein_coding	0.798649	4.66259	1.68273e-10
ENSBTAG00000010559	DHRS7B	protein_coding	0.712264	5.10285	1.71246e-10
ENSBTAG00000013264	RPS24	protein_coding	0.670865	8.0694	1.71246e-10
ENSBTAG00000019867	COMMD1	protein_coding	0.795792	3.42809	1.72172e-10
ENSBTAG00000001794	RPL36	protein_coding	0.99189	7.19533	1.72172e-10
ENSBTAG00000052280	NDUFA7	protein_coding	0.845615	6.20071	1.82841e-10
ENSBTAG00000000542	CFAP36	protein_coding	0.710398	4.54948	1.82841e-10
ENSBTAG00000011825	TRIR	protein_coding	0.667669	5.5937	1.84904e-10
ENSBTAG00000050722	PHPT1	protein_coding	0.919652	6.88585	1.85012e-10
ENSBTAG00000018987	NA	protein_coding	0.945191	1.67576	1.85046e-10
ENSBTAG00000012344	RPL26	protein_coding	0.668076	7.30906	1.86567e-10
ENSBTAG00000017894	CAD	protein_coding	0.653764	4.40554	1.91891e-10
ENSBTAG00000017496	ATP5ME	protein_coding	0.959823	7.24587	1.92555e-10
ENSBTAG00000004521	LSM7	protein_coding	0.964444	3.09461	1.95174e-10
ENSBTAG00000000103	MRPL23	protein_coding	1.01591	4.12196	1.95174e-10
ENSBTAG00000014971	SEC61G	protein_coding	0.622964	5.26312	1.95669e-10
ENSBTAG00000050933	SHISA4	protein_coding	0.854926	8.3547	1.96084e-10
ENSBTAG00000001058	SRPK3	protein_coding	0.65794	6.50411	1.96084e-10
ENSBTAG00000014695	NAA38	protein_coding	0.753894	4.26979	2.00516e-10
ENSBTAG00000024097	MRPS15	protein_coding	0.756248	5.31064	2.00516e-10
ENSBTAG00000054938	NA	protein_coding	0.804312	3.90629	2.00516e-10
ENSBTAG00000005446	POLR2J	protein_coding	0.772095	4.42045	2.06551e-10
ENSBTAG00000020923	GDF1	protein_coding	0.778368	3.38307	2.06765e-10
ENSBTAG00000011483	SCARF1	protein_coding	0.714202	6.63833	2.15483e-10
ENSBTAG00000049910	CHCHD7	protein_coding	0.671273	4.19951	2.17805e-10
ENSBTAG00000004472	NA	protein_coding	0.724625	4.09291	2.24093e-10
ENSBTAG00000018040	PSMB10	protein_coding	0.728359	4.13247	2.24093e-10
ENSBTAG00000003303	MRPL58	protein_coding	0.601543	5.08981	2.26994e-10
ENSBTAG00000047265	NA	protein_coding	0.789761	5.73688	2.27135e-10
ENSBTAG00000051210	GSTP1	protein_coding	0.614347	6.73016	2.42426e-10
ENSBTAG00000001776	SIRT2	protein_coding	0.637452	6.90587	2.44441e-10
ENSBTAG00000032598	RP9	protein_coding	0.869153	3.97779	2.55634e-10
ENSBTAG00000022147	EPS8L2	protein_coding	1.16951	2.17651	2.55634e-10
ENSBTAG00000009508	SMDT1	protein_coding	0.698657	6.3647	2.59717e-10
ENSBTAG00000020439	BUD31	protein_coding	0.693897	5.45373	2.59717e-10
ENSBTAG00000055082	COX6B1	protein_coding	0.728146	7.6487	2.64356e-10
ENSBTAG00000000343	ZNHIT1	protein_coding	0.782285	3.64679	2.76822e-10
ENSBTAG00000025564	RPL36AL	protein_coding	0.644472	5.17224	2.77767e-10
ENSBTAG00000002121	CDK2AP2	protein_coding	0.642767	3.67383	2.86006e-10
ENSBTAG00000022158	TNNT3	protein_coding	0.958847	13.937	2.86006e-10
ENSBTAG00000003514	HSF4	protein_coding	0.91236	5.40037	2.91876e-10
ENSBTAG00000018498	PQBP1	protein_coding	0.645792	4.57795	2.92949e-10
ENSBTAG00000027361	ROMO1	protein_coding	0.59058	5.88954	2.93108e-10
ENSBTAG00000010910	COPS9	protein_coding	0.631975	6.49322	2.94551e-10
ENSBTAG00000006383	NA	protein_coding	0.793482	3.98338	3.07155e-10
ENSBTAG00000008314	SDHB	protein_coding	0.591781	8.54021	3.21035e-10
ENSBTAG00000011413	CCDC107	protein_coding	0.825748	2.94086	3.24349e-10
ENSBTAG00000018071	TMOD4	protein_coding	0.655143	10.0957	3.35602e-10
ENSBTAG00000016595	CYSTM1	protein_coding	0.682279	7.39263	3.44148e-10
ENSBTAG00000021777	DOC2G	protein_coding	0.882005	4.01603	3.49475e-10
ENSBTAG00000009961	E4F1	protein_coding	0.680556	3.44075	3.50451e-10
ENSBTAG00000012072	NDUFS8	protein_coding	0.912932	7.15536	3.53328e-10
ENSBTAG00000013606	FKBP2	protein_coding	0.709912	3.57759	3.53328e-10
ENSBTAG00000014694	JTB	protein_coding	0.642184	5.10004	3.53328e-10
ENSBTAG00000009479	UQCRQ	protein_coding	0.672596	6.96034	3.53329e-10
ENSBTAG00000019119	ZCRB1	protein_coding	0.67969	5.21411	3.58846e-10
ENSBTAG00000020720	C7H1orf35	protein_coding	0.921862	4.89366	3.66517e-10
ENSBTAG00000002182	COX17	protein_coding	0.787113	7.61538	3.66517e-10
ENSBTAG00000004874	AURKAIP1	protein_coding	0.681515	4.57336	3.68458e-10
ENSBTAG00000014822	MRPL52	protein_coding	0.812174	4.07102	3.68458e-10
ENSBTAG00000009042	ATXN7L2	protein_coding	1.01934	3.86315	3.68663e-10
ENSBTAG00000021096	RTEL1	protein_coding	0.655036	3.91222	3.68663e-10
ENSBTAG00000014863	GYPC	protein_coding	0.863366	7.30796	3.85622e-10
ENSBTAG00000013792	UBALD2	protein_coding	0.604221	6.42759	3.95532e-10
ENSBTAG00000017212	HYPK	protein_coding	0.925898	5.59205	3.98498e-10
ENSBTAG00000048699	NA	misc_RNA	1.07617	4.61144	4.0144e-10
ENSBTAG00000050705	NA	protein_coding	0.944484	3.50758	4.0503e-10
ENSBTAG00000025452	SF3A2	protein_coding	0.593333	4.52486	4.07027e-10
ENSBTAG00000000050	PSMG3	protein_coding	0.710909	3.20429	4.09654e-10
ENSBTAG00000012589	HSPE1	protein_coding	0.673647	6.67658	4.10225e-10
ENSBTAG00000002094	ATP5MF	protein_coding	0.884169	7.14139	4.12202e-10
ENSBTAG00000039728	NA	protein_coding	1.21616	5.09583	4.13642e-10
ENSBTAG00000032557	TMEM258	protein_coding	0.669424	3.99437	4.23501e-10
ENSBTAG00000010740	CLTB	protein_coding	0.636171	7.38822	4.33259e-10
ENSBTAG00000009469	SREK1IP1	protein_coding	1.28374	2.03454	4.66907e-10
ENSBTAG00000011140	FAM162A	protein_coding	0.671083	5.95621	4.78197e-10
ENSBTAG00000010799	MYL6	protein_coding	0.657918	7.81569	4.86878e-10
ENSBTAG00000052369	NA	lncRNA	2.51089	6.31623	4.95652e-10
ENSBTAG00000018070	SCNM1	protein_coding	0.811015	4.25474	4.95898e-10
ENSBTAG00000010318	FDX2	protein_coding	0.639934	3.72204	4.96538e-10
ENSBTAG00000051151	NA	lncRNA	0.646667	3.97227	4.99054e-10
ENSBTAG00000001762	RFXANK	protein_coding	1.05948	4.64924	5.12372e-10
ENSBTAG00000052909	C8G	protein_coding	1.09925	3.91284	5.15401e-10
ENSBTAG00000022714	HSPB3	protein_coding	0.644002	4.25289	5.18039e-10
ENSBTAG00000007130	ESF1	protein_coding	0.850294	4.73257	5.23053e-10
ENSBTAG00000047567	VEGFB	protein_coding	0.782951	5.81603	5.25177e-10
ENSBTAG00000015820	UXT	protein_coding	0.955238	2.8667	5.46251e-10
ENSBTAG00000048608	5_8S_rRNA	rRNA	3.22037	7.73758	5.55316e-10
ENSBTAG00000012037	DGUOK	protein_coding	0.58783	4.15992	5.58179e-10
ENSBTAG00000006839	JOSD2	protein_coding	0.774616	3.7631	5.60558e-10
ENSBTAG00000004915	PFN1	protein_coding	0.67293	6.69013	6.04895e-10
ENSBTAG00000054678	NA	protein_coding	0.667226	4.75464	6.25803e-10
ENSBTAG00000005048	DHRS7C	protein_coding	0.650723	8.02693	6.32591e-10
ENSBTAG00000020304	MTG1	protein_coding	0.682495	4.26527	6.66351e-10
ENSBTAG00000050675	BOLA3	protein_coding	0.855234	4.55401	6.6699e-10
ENSBTAG00000009426	EZH2	protein_coding	0.750605	2.64738	6.71488e-10
ENSBTAG00000005536	MEA1	protein_coding	0.596147	5.76295	6.89534e-10
ENSBTAG00000039784	PRR5	protein_coding	0.68687	4.45208	7.13507e-10
ENSBTAG00000025462	GADD45B	protein_coding	2.59476	5.88956	7.4361e-10
ENSBTAG00000018483	NDUFS3	protein_coding	0.700326	7.51536	7.44694e-10
ENSBTAG00000016589	PRPF40B	protein_coding	0.594902	4.5569	7.62202e-10
ENSBTAG00000011134	USE1	protein_coding	0.801596	4.36275	7.63666e-10
ENSBTAG00000011559	RPL7A	protein_coding	0.668374	8.45676	7.6735e-10
ENSBTAG00000030247	NSMF	protein_coding	0.872681	4.63164	7.76286e-10
ENSBTAG00000011534	RAMP1	protein_coding	0.793887	3.88178	7.80479e-10
ENSBTAG00000005285	MRPS33	protein_coding	0.589988	5.77927	7.83423e-10
ENSBTAG00000016637	WBP4	protein_coding	0.821171	5.53959	7.94387e-10
ENSBTAG00000005819	CCDC61	protein_coding	0.729779	2.7252	7.95144e-10
ENSBTAG00000037746	SNRNP27	protein_coding	0.59605	4.39881	7.97664e-10
ENSBTAG00000001937	ANAPC11	protein_coding	0.678814	5.06228	8.09853e-10
ENSBTAG00000010617	KRTCAP2	protein_coding	0.729082	4.2292	8.18834e-10
ENSBTAG00000019025	NDUFA11	protein_coding	0.6601	6.07614	8.3229e-10
ENSBTAG00000012760	NDUFB3	protein_coding	0.650989	6.07169	8.35748e-10
ENSBTAG00000004295	NDUFA8	protein_coding	0.802871	7.13354	8.35748e-10
ENSBTAG00000005315	NA	protein_coding	0.929179	2.26365	8.4918e-10
ENSBTAG00000011928	ZBTB20	protein_coding	0.826575	3.11986	8.51014e-10
ENSBTAG00000009441	RBBP6	protein_coding	0.624302	6.15051	8.70169e-10
ENSBTAG00000006135	MAP1LC3A	protein_coding	0.818926	5.54712	8.77736e-10
ENSBTAG00000048386	NA	protein_coding	0.634557	3.56436	8.81519e-10
ENSBTAG00000047214	TRAPPC1	protein_coding	0.689454	4.45935	8.83028e-10
ENSBTAG00000019891	MRPL40	protein_coding	0.964375	5.52943	8.93052e-10
ENSBTAG00000008646	TRMT112	protein_coding	0.844681	4.59875	9.03492e-10
ENSBTAG00000000054	SNAPC4	protein_coding	0.687158	3.86708	9.03492e-10
ENSBTAG00000013882	CHMP2A	protein_coding	0.672797	4.92852	9.17686e-10
ENSBTAG00000053687	MRPL11	protein_coding	0.608481	5.08843	9.46102e-10
ENSBTAG00000012144	ZMYND19	protein_coding	0.638891	4.46682	9.55211e-10
ENSBTAG00000031146	PYM1	protein_coding	0.613197	2.12871	9.58507e-10
ENSBTAG00000006305	AK1	protein_coding	0.73943	9.74517	9.98421e-10
ENSBTAG00000004268	TRAPPC5	protein_coding	0.677659	4.6297	1.00171e-09
ENSBTAG00000013697	CLASRP	protein_coding	0.723994	3.84804	1.0358e-09
ENSBTAG00000008692	UQCR11	protein_coding	0.658433	7.15051	1.07314e-09
ENSBTAG00000021931	C19H17orf49	protein_coding	0.648096	3.50266	1.07314e-09
ENSBTAG00000050907	RPP21	protein_coding	0.697417	2.71673	1.0882e-09
ENSBTAG00000026886	ATP5MPL	protein_coding	0.749072	6.47828	1.10727e-09
ENSBTAG00000044079	SMIM4	protein_coding	0.896877	3.11468	1.11286e-09
ENSBTAG00000003263	TBCA	protein_coding	0.751734	3.46146	1.11286e-09
ENSBTAG00000020429	MED29	protein_coding	0.761915	4.01967	1.11286e-09
ENSBTAG00000008977	TOMM6	protein_coding	0.591686	5.37119	1.11286e-09
ENSBTAG00000039190	SLC9A5	protein_coding	0.78491	6.37253	1.11286e-09
ENSBTAG00000013343	FTL	protein_coding	0.881761	6.39104	1.12119e-09
ENSBTAG00000023472	PPP1R14A	protein_coding	1.04847	2.95528	1.17631e-09
ENSBTAG00000050076	MRLN	protein_coding	0.823395	4.93601	1.17631e-09
ENSBTAG00000013921	CKM	protein_coding	0.629291	13.9507	1.17744e-09
ENSBTAG00000015002	POLR2I	protein_coding	0.717878	4.84874	1.19622e-09
ENSBTAG00000001792	MICOS13	protein_coding	0.780774	4.86148	1.20926e-09
ENSBTAG00000019341	NSRP1	protein_coding	0.912929	5.92344	1.21454e-09
ENSBTAG00000049167	NA	protein_coding	1.08832	1.46432	1.21715e-09
ENSBTAG00000011528	SMIM11A	protein_coding	0.705268	5.21529	1.22818e-09
ENSBTAG00000032534	RHOF	protein_coding	0.901536	4.69677	1.23886e-09
ENSBTAG00000014607	EXOSC4	protein_coding	0.657709	2.76631	1.25096e-09
ENSBTAG00000010513	GPS2	protein_coding	0.737392	5.77998	1.25096e-09
ENSBTAG00000053626	NA	protein_coding	1.94853	7.10014	1.26014e-09
ENSBTAG00000005275	PKIG	protein_coding	0.604785	4.4859	1.27218e-09
ENSBTAG00000053003	GPX4	protein_coding	0.62065	6.20074	1.31378e-09
ENSBTAG00000027654	EIF4EBP1	protein_coding	0.749602	5.01725	1.34171e-09
ENSBTAG00000002755	ANKRD12	protein_coding	0.881698	6.92149	1.35973e-09
ENSBTAG00000004602	PITX1	protein_coding	3.89542	-0.359441	1.37619e-09
ENSBTAG00000010904	PAGR1	protein_coding	0.668003	3.98677	1.39115e-09
ENSBTAG00000005688	MRPS2	protein_coding	0.680442	5.05668	1.39115e-09
ENSBTAG00000003033	GADD45G	protein_coding	1.36931	6.08148	1.39115e-09
ENSBTAG00000049788	WFDC1	protein_coding	0.649312	3.34592	1.3967e-09
ENSBTAG00000020775	FIBP	protein_coding	0.671342	5.91666	1.47746e-09
ENSBTAG00000047702	NAA10	protein_coding	0.680553	4.7115	1.48343e-09
ENSBTAG00000005042	SYN1	protein_coding	0.87452	3.69506	1.52161e-09
ENSBTAG00000034506	NA	protein_coding	0.65357	1.78334	1.5399e-09
ENSBTAG00000000271	MNS1	protein_coding	0.755744	1.93879	1.58352e-09
ENSBTAG00000007375	MIF	protein_coding	0.710675	4.40574	1.60553e-09
ENSBTAG00000050386	MGMT	protein_coding	0.763829	3.66049	1.64164e-09
ENSBTAG00000022699	CAV3	protein_coding	0.685244	5.02322	1.72985e-09
ENSBTAG00000015104	CCDC28B	protein_coding	0.77221	2.25226	1.74328e-09
ENSBTAG00000018155	MRPS18C	protein_coding	0.622597	4.08154	1.75779e-09
ENSBTAG00000014450	NOSIP	protein_coding	0.646689	4.83341	1.80336e-09
ENSBTAG00000000550	ATP5F1D	protein_coding	0.639965	8.44528	1.8035e-09
ENSBTAG00000031752	TMEM256	protein_coding	0.737094	3.95081	1.8035e-09
ENSBTAG00000026327	RPL8	protein_coding	0.591058	7.90105	1.8035e-09
ENSBTAG00000048468	NA	protein_coding	1.98818	0.0517639	1.82124e-09
ENSBTAG00000014775	GUK1	protein_coding	0.920506	4.3491	1.85175e-09
ENSBTAG00000000417	MRPL12	protein_coding	0.678985	5.14476	1.85202e-09
ENSBTAG00000014956	JSRP1	protein_coding	0.62035	8.50034	1.86963e-09
ENSBTAG00000011444	HINT2	protein_coding	0.76847	4.60404	1.90148e-09
ENSBTAG00000006884	PABPN1	protein_coding	0.694833	6.26407	1.90825e-09
ENSBTAG00000002481	HAGHL	protein_coding	0.675898	3.95794	1.92268e-09
ENSBTAG00000005577	RNASEH2C	protein_coding	0.601841	4.61409	2.00323e-09
ENSBTAG00000007756	TFPT	protein_coding	0.703111	3.9714	2.00406e-09
ENSBTAG00000002525	C7H19orf53	protein_coding	0.606415	4.13219	2.00872e-09
ENSBTAG00000051150	TOMM7	protein_coding	0.718967	6.19818	2.05174e-09
ENSBTAG00000010739	BLOC1S2	protein_coding	0.588672	4.48798	2.08289e-09
ENSBTAG00000008921	NEXN	protein_coding	0.878941	8.87333	2.1847e-09
ENSBTAG00000054865	NA	protein_coding	0.620714	4.92669	2.24199e-09
ENSBTAG00000025817	BORCS8	protein_coding	0.649923	3.91861	2.29486e-09
ENSBTAG00000007897	POMC	protein_coding	0.781439	3.85806	2.354e-09
ENSBTAG00000033315	DNAJC1	protein_coding	0.621465	3.6089	2.41004e-09
ENSBTAG00000004230	AIMP1	protein_coding	0.604373	6.43109	2.4751e-09
ENSBTAG00000009632	LARP7	protein_coding	0.847124	5.53098	2.51285e-09
ENSBTAG00000026604	LYRM2	protein_coding	0.64254	2.61322	2.53136e-09
ENSBTAG00000002643	VPS52	protein_coding	0.614277	5.05025	2.5674e-09
ENSBTAG00000021554	NOL7	protein_coding	0.631762	5.75943	2.5674e-09
ENSBTAG00000046725	TNNC2	protein_coding	0.740751	13.4737	2.72678e-09
ENSBTAG00000019419	NDUFS7	protein_coding	0.592513	7.69768	2.73309e-09
ENSBTAG00000050008	NA	protein_coding	0.923646	5.06069	2.75569e-09
ENSBTAG00000022032	CHCHD10	protein_coding	0.833066	8.16816	2.81083e-09
ENSBTAG00000013889	TMEM141	protein_coding	0.865888	3.73906	2.97026e-09
ENSBTAG00000034360	SERF1A	protein_coding	0.991487	1.46104	2.9969e-09
ENSBTAG00000009200	PAM16	protein_coding	0.85773	5.27099	3.02387e-09
ENSBTAG00000015963	DMAC1	protein_coding	0.601302	3.62351	3.10259e-09
ENSBTAG00000011969	HSPB1	protein_coding	0.918272	9.90095	3.15535e-09
ENSBTAG00000048228	NA	protein_coding	0.748204	3.98095	3.16753e-09
ENSBTAG00000021720	MRPL27	protein_coding	0.633716	5.44866	3.19613e-09
ENSBTAG00000008765	PRADC1	protein_coding	0.682626	3.90271	3.20259e-09
ENSBTAG00000002500	FBXL15	protein_coding	0.593496	3.41593	3.24388e-09
ENSBTAG00000027789	PPIG	protein_coding	0.857242	5.96302	3.39236e-09
ENSBTAG00000053406	FMC1	protein_coding	0.680069	4.32493	3.39496e-09
ENSBTAG00000053210	SNRPG	protein_coding	0.884795	3.43984	3.44662e-09
ENSBTAG00000055189	NA	lncRNA	1.98532	1.64667	3.56317e-09
ENSBTAG00000036282	CCDC59	protein_coding	0.737359	4.9368	3.58965e-09
ENSBTAG00000019077	DAD1	protein_coding	0.604681	5.61816	3.60045e-09
ENSBTAG00000002712	MDP1	protein_coding	0.595867	3.40908	3.61428e-09
ENSBTAG00000011424	TPM2	protein_coding	0.716228	13.8872	3.61464e-09
ENSBTAG00000048692	NA	protein_coding	1.21652	1.74042	3.66061e-09
ENSBTAG00000013253	THAP4	protein_coding	0.607599	5.72962	3.68481e-09
ENSBTAG00000047694	SERF2	protein_coding	0.812493	8.16328	3.72769e-09
ENSBTAG00000003545	TAF1D	protein_coding	0.66465	2.83365	3.74441e-09
ENSBTAG00000034496	NA	protein_coding	0.757465	2.27561	3.7721e-09
ENSBTAG00000005715	FUOM	protein_coding	0.643937	3.6736	3.82852e-09
ENSBTAG00000000825	MRPS26	protein_coding	0.817094	4.55931	3.93006e-09
ENSBTAG00000038620	CIR1	protein_coding	0.714751	5.21209	3.97167e-09
ENSBTAG00000035286	CMC1	protein_coding	0.740738	3.58998	4.0885e-09
ENSBTAG00000000808	COX14	protein_coding	0.873295	6.17311	4.12474e-09
ENSBTAG00000054520	CCDC58	protein_coding	0.710224	4.33596	4.183e-09
ENSBTAG00000047425	NA	pseudogene	0.763782	2.59588	4.18389e-09
ENSBTAG00000047062	LRP3	protein_coding	0.601827	4.73037	4.19465e-09
ENSBTAG00000008632	NA	protein_coding	0.864905	2.72672	4.19465e-09
ENSBTAG00000039138	MRPL41	protein_coding	0.625372	4.67537	4.26212e-09
ENSBTAG00000008642	POLR1D	protein_coding	0.654317	3.48799	4.2655e-09
ENSBTAG00000030939	ZNF575	protein_coding	0.7515	2.32358	4.32499e-09
ENSBTAG00000007456	TAZ	protein_coding	0.685721	3.86736	4.35575e-09
ENSBTAG00000019913	DNPH1	protein_coding	0.881799	3.64038	4.39839e-09
ENSBTAG00000009075	RNF207	protein_coding	1.22323	2.70151	4.46788e-09
ENSBTAG00000014742	LRWD1	protein_coding	0.607597	3.74499	4.5312e-09
ENSBTAG00000054578	COMMD6	protein_coding	0.63151	3.17227	4.61682e-09
ENSBTAG00000021115	ZNF692	protein_coding	0.731448	3.99447	4.75544e-09
ENSBTAG00000042273	SNORA57	snoRNA	4.39099	-0.293156	4.8472e-09
ENSBTAG00000000434	CRYAB	protein_coding	0.876866	10.3624	4.91336e-09
ENSBTAG00000048896	NA	lncRNA	0.662141	3.52541	4.92459e-09
ENSBTAG00000031561	RSRC1	protein_coding	0.587085	4.05577	5.10242e-09
ENSBTAG00000005304	SRM	protein_coding	0.682431	3.76984	5.13159e-09
ENSBTAG00000000639	APRT	protein_coding	0.628768	4.21742	5.14654e-09
ENSBTAG00000037651	S100A2	protein_coding	0.790933	5.58759	5.33911e-09
ENSBTAG00000003100	SMTN	protein_coding	0.680846	6.68713	5.33911e-09
ENSBTAG00000000913	UQCR10	protein_coding	0.6405	7.52365	5.33911e-09
ENSBTAG00000010599	C2H2orf76	protein_coding	0.829782	2.36386	5.39452e-09
ENSBTAG00000023333	LENG1	protein_coding	0.70182	3.22054	5.4342e-09
ENSBTAG00000020751	HSF1	protein_coding	0.594216	7.12495	5.45526e-09
ENSBTAG00000018479	PTPMT1	protein_coding	0.601086	4.01726	5.78262e-09
ENSBTAG00000008593	INCA1	protein_coding	0.911871	3.0318	5.78404e-09
ENSBTAG00000030503	H2AFJ	protein_coding	0.693709	2.85809	5.78948e-09
ENSBTAG00000011551	CPNE9	protein_coding	1.23955	0.926214	5.8889e-09
ENSBTAG00000049685	PTDSS2	protein_coding	0.743144	5.5974	5.8889e-09
ENSBTAG00000038330	NA	protein_coding	0.653897	4.30285	6.21028e-09
ENSBTAG00000007321	SREK1	protein_coding	0.650071	5.53924	6.35135e-09
ENSBTAG00000013723	MRPS25	protein_coding	0.740314	5.37648	6.41791e-09
ENSBTAG00000016559	NUDT22	protein_coding	0.586101	3.80791	6.41791e-09
ENSBTAG00000044019	KAT2A	protein_coding	0.625495	3.79516	6.44419e-09
ENSBTAG00000017430	PNCK	protein_coding	0.739713	2.58312	6.78768e-09
ENSBTAG00000015081	PAXX	protein_coding	0.731656	3.06611	6.81772e-09
ENSBTAG00000003967	OTUB1	protein_coding	0.585654	4.5665	6.98554e-09
ENSBTAG00000016810	PYCR3	protein_coding	0.609639	4.54106	7.10938e-09
ENSBTAG00000030915	ISY1	protein_coding	0.646264	4.40342	7.12725e-09
ENSBTAG00000000875	CEP131	protein_coding	0.665354	3.0716	7.12725e-09
ENSBTAG00000012046	JUNB	protein_coding	1.31992	6.67032	7.30859e-09
ENSBTAG00000050891	NA	lncRNA	0.773886	2.68524	7.46153e-09
ENSBTAG00000046121	NA	protein_coding	1.31966	3.54285	7.66945e-09
ENSBTAG00000014048	SHLD1	protein_coding	0.624529	1.7252	7.71772e-09
ENSBTAG00000047550	KIAA2026	protein_coding	0.591042	5.84525	7.78456e-09
ENSBTAG00000012880	DNLZ	protein_coding	0.861259	3.89501	8.08824e-09
ENSBTAG00000009914	NDUFS6	protein_coding	0.604021	6.93277	8.21462e-09
ENSBTAG00000031061	POLR2L	protein_coding	0.667409	4.89254	8.50267e-09
ENSBTAG00000030648	MPST	protein_coding	0.605628	4.80434	8.52856e-09
ENSBTAG00000046120	NA	processed_pseudogene	0.909928	-0.202722	8.65911e-09
ENSBTAG00000009795	SF3B5	protein_coding	0.691451	4.69641	8.70359e-09
ENSBTAG00000021227	ATP5PD	protein_coding	0.613846	7.71893	8.73282e-09
ENSBTAG00000016413	DUSP26	protein_coding	0.655331	7.93124	9.83732e-09
ENSBTAG00000046569	CISD3	protein_coding	0.95069	2.33535	9.94252e-09
ENSBTAG00000014878	COX7A1	protein_coding	0.780583	7.19232	1.03038e-08
ENSBTAG00000014646	MZT2B	protein_coding	0.78155	4.10921	1.03967e-08
ENSBTAG00000009972	INHA	protein_coding	1.5335	1.17549	1.06897e-08
ENSBTAG00000026422	MPG	protein_coding	0.60952	3.53981	1.07328e-08
ENSBTAG00000019864	MAPK15	protein_coding	0.997939	0.992945	1.08561e-08
ENSBTAG00000006784	PLA2G4B	protein_coding	0.731412	2.31442	1.1126e-08
ENSBTAG00000047930	UBE2E2	protein_coding	0.629653	3.90853	1.15013e-08
ENSBTAG00000011731	PNMT	protein_coding	2.58081	2.88008	1.17177e-08
ENSBTAG00000024756	DENND6B	protein_coding	0.727709	3.36044	1.19555e-08
ENSBTAG00000000460	SYTL2	protein_coding	0.852455	3.24149	1.21376e-08
ENSBTAG00000039415	CHMP4A	protein_coding	0.68547	3.22106	1.21376e-08
ENSBTAG00000032531	MUSTN1	protein_coding	1.04818	8.40016	1.21702e-08
ENSBTAG00000014730	NCAPD2	protein_coding	0.685599	3.47361	1.23371e-08
ENSBTAG00000010509	CDK3	protein_coding	0.858488	4.16358	1.33022e-08
ENSBTAG00000031544	DDIT3	protein_coding	1.30552	3.6693	1.42179e-08
ENSBTAG00000009487	TMEM223	protein_coding	0.657462	3.29399	1.42272e-08
ENSBTAG00000002549	PTMA	protein_coding	0.69117	6.76866	1.42576e-08
ENSBTAG00000013066	IGF2	protein_coding	0.590281	7.75428	1.44998e-08
ENSBTAG00000015753	RSBN1L	protein_coding	0.649574	4.05563	1.4763e-08
ENSBTAG00000015115	ACP4	pseudogene	0.616458	2.77773	1.49804e-08
ENSBTAG00000022825	BRI3	protein_coding	0.669905	5.90843	1.52314e-08
ENSBTAG00000019023	NANS	protein_coding	0.625834	3.32772	1.5322e-08
ENSBTAG00000003315	MRPL57	protein_coding	0.665464	4.05395	1.53827e-08
ENSBTAG00000005973	OVGP1	protein_coding	0.832977	0.895002	1.54337e-08
ENSBTAG00000000933	CCDC183	protein_coding	0.996737	0.568827	1.57117e-08
ENSBTAG00000011527	NT5C	protein_coding	0.843821	2.53978	1.60516e-08
ENSBTAG00000042741	SNORD104	snoRNA	2.20679	-0.256794	1.62718e-08
ENSBTAG00000017958	AHI1	protein_coding	0.801101	2.98221	1.67474e-08
ENSBTAG00000046486	NA	protein_coding	0.897268	3.96223	1.6864e-08
ENSBTAG00000021550	MAMDC4	pseudogene	0.949771	0.953619	1.71221e-08
ENSBTAG00000038258	NA	protein_coding	1.69091	-0.99257	1.72353e-08
ENSBTAG00000021218	MYLPF	protein_coding	0.72849	13.0714	1.80433e-08
ENSBTAG00000001834	PNKP	protein_coding	0.593795	3.37967	1.87548e-08
ENSBTAG00000002457	SEC61B	protein_coding	0.676211	4.19318	1.89009e-08
ENSBTAG00000002516	CCDC130	protein_coding	0.616835	3.40871	1.97274e-08
ENSBTAG00000016352	STX10	protein_coding	0.593485	3.27884	2.11999e-08
ENSBTAG00000019403	MALSU1	protein_coding	0.639489	3.55886	2.22313e-08
ENSBTAG00000016555	TRPT1	protein_coding	0.662743	4.12452	2.22796e-08
ENSBTAG00000004374	CNPY2	protein_coding	0.605677	3.17393	2.26314e-08
ENSBTAG00000001294	PPP1R15A	protein_coding	0.936117	5.83249	2.27893e-08
ENSBTAG00000005178	MMAB	protein_coding	0.669912	3.00578	2.29869e-08
ENSBTAG00000019513	C11H9orf50	protein_coding	0.640664	2.48488	2.45487e-08
ENSBTAG00000013799	NA	processed_pseudogene	0.671495	4.15091	2.47573e-08
ENSBTAG00000034255	EIF5B	protein_coding	0.72121	6.85769	2.47584e-08
ENSBTAG00000030384	SURF1	protein_coding	0.609138	4.72464	2.51075e-08
ENSBTAG00000034691	TSTA3	protein_coding	0.607552	3.88195	2.52311e-08
ENSBTAG00000045327	NA	snoRNA	3.1553	0.836452	2.53585e-08
ENSBTAG00000047508	ZNF580	protein_coding	0.902202	1.9494	2.55062e-08
ENSBTAG00000037673	GSTM1	protein_coding	0.618874	4.08013	2.56946e-08
ENSBTAG00000005495	NA	protein_coding	1.2036	0.0978706	2.56946e-08
ENSBTAG00000010348	GATD1	protein_coding	0.640066	4.49378	2.56946e-08
ENSBTAG00000013556	UNC13D	protein_coding	0.792597	1.39034	2.59616e-08
ENSBTAG00000051631	PNKD	protein_coding	0.603974	3.42403	2.62034e-08
ENSBTAG00000013523	OSBPL7	protein_coding	0.856997	3.81659	2.71892e-08
ENSBTAG00000019787	PAFAH1B3	protein_coding	0.610253	2.43384	2.72882e-08
ENSBTAG00000018238	ABTB1	protein_coding	0.648938	4.95633	2.74848e-08
ENSBTAG00000048824	PET100	protein_coding	1.01626	3.25966	2.74848e-08
ENSBTAG00000045822	C15H11orf96	protein_coding	0.908485	5.1738	2.76685e-08
ENSBTAG00000003829	HPN	protein_coding	1.10498	1.2267	2.79014e-08
ENSBTAG00000034077	ASIP	protein_coding	0.772883	4.05729	2.79014e-08
ENSBTAG00000003535	DPM3	protein_coding	0.858355	2.35148	3.08583e-08
ENSBTAG00000049467	NA	lncRNA	0.88119	1.49066	3.08861e-08
ENSBTAG00000025803	INSYN1	protein_coding	0.639295	5.53637	3.09038e-08
ENSBTAG00000007966	NA	protein_coding	0.636064	2.67601	3.09409e-08
ENSBTAG00000013953	CALD1	protein_coding	0.630884	6.18189	3.10251e-08
ENSBTAG00000018724	TMEM82	protein_coding	1.37544	0.260322	3.13821e-08
ENSBTAG00000011815	SMG9	protein_coding	0.68827	2.95914	3.17983e-08
ENSBTAG00000017970	ZYX	protein_coding	0.594446	6.21734	3.19049e-08
ENSBTAG00000046644	HRAS	protein_coding	0.59623	5.56183	3.19049e-08
ENSBTAG00000021884	CXXC1	protein_coding	0.585371	4.62107	3.21748e-08
ENSBTAG00000014453	PLK1	protein_coding	0.756425	2.21082	3.21748e-08
ENSBTAG00000015164	SLC27A5	protein_coding	0.904719	1.53799	3.25892e-08
ENSBTAG00000016936	MISP3	protein_coding	0.824625	3.59633	3.37785e-08
ENSBTAG00000025425	RAB24	protein_coding	0.765324	4.69418	3.38981e-08
ENSBTAG00000053641	NA	lncRNA	0.903274	2.98489	3.55223e-08
ENSBTAG00000005892	ZAP70	protein_coding	1.07188	1.67146	3.72843e-08
ENSBTAG00000014150	C11H9orf16	protein_coding	0.716101	3.19402	3.83351e-08
ENSBTAG00000004786	TMEM134	protein_coding	0.59262	3.60352	3.88864e-08
ENSBTAG00000005534	ENO3	protein_coding	0.592667	12.6951	3.96322e-08
ENSBTAG00000001594	ARL6IP4	protein_coding	0.695361	3.87962	3.96878e-08
ENSBTAG00000013531	CENPS	protein_coding	0.663394	2.74863	3.97152e-08
ENSBTAG00000002367	HCFC1R1	protein_coding	0.7918	6.15599	4.12866e-08
ENSBTAG00000017177	RBM25	protein_coding	0.792164	6.05566	4.36387e-08
ENSBTAG00000049130	NA	lncRNA	0.589861	2.15215	4.39145e-08
ENSBTAG00000015474	SRSF11	protein_coding	0.667699	5.55385	4.40714e-08
ENSBTAG00000049773	NA	misc_RNA	1.39997	-0.505235	4.40816e-08
ENSBTAG00000015192	FAM193B	protein_coding	0.738011	4.17961	4.44382e-08
ENSBTAG00000015368	SEPTIN4	protein_coding	0.594501	3.95072	4.46679e-08
ENSBTAG00000014771	RBMX2	protein_coding	0.662127	3.77303	4.58573e-08
ENSBTAG00000017790	B9D1	protein_coding	0.926303	1.34254	4.77275e-08
ENSBTAG00000048585	SLN	protein_coding	0.682234	10.6105	4.89744e-08
ENSBTAG00000001775	RINL	protein_coding	0.785288	1.13526	4.92001e-08
ENSBTAG00000018912	ARHGEF1	protein_coding	0.609254	4.32679	5.09e-08
ENSBTAG00000005588	DXO	protein_coding	0.625497	2.52942	5.09005e-08
ENSBTAG00000052771	NA	protein_coding	1.05026	0.191666	5.19048e-08
ENSBTAG00000011617	MAMSTR	protein_coding	0.675623	3.9327	5.19701e-08
ENSBTAG00000052793	NA	lncRNA	0.665731	1.98863	5.207e-08
ENSBTAG00000048620	CEBPZOS	protein_coding	0.636117	3.57441	5.38889e-08
ENSBTAG00000054776	TXNDC17	protein_coding	0.670379	2.51949	5.58414e-08
ENSBTAG00000011325	KHK	protein_coding	0.600279	2.64885	5.67986e-08
ENSBTAG00000015117	GADD45GIP1	protein_coding	0.796592	4.632	5.84765e-08
ENSBTAG00000006656	RANBP1	protein_coding	0.694717	4.21348	5.89662e-08
ENSBTAG00000047793	TSSC4	protein_coding	0.658465	4.49419	6.08406e-08
ENSBTAG00000004379	ETHE1	protein_coding	0.589955	3.8111	6.21817e-08
ENSBTAG00000014101	TSR3	protein_coding	0.599931	4.37198	6.40249e-08
ENSBTAG00000006579	P4HA3	protein_coding	1.02447	3.21039	6.42537e-08
ENSBTAG00000042833	NA	snoRNA	1.49098	-0.726218	6.49252e-08
ENSBTAG00000006245	WDR83	protein_coding	0.59073	4.08489	6.53226e-08
ENSBTAG00000001877	HMGN5	protein_coding	0.949572	1.61608	6.57474e-08
ENSBTAG00000000046	SURF2	protein_coding	0.7315	2.5102	6.7745e-08
ENSBTAG00000034519	NA	protein_coding	0.8515	1.50603	7.08942e-08
ENSBTAG00000044633	bta-mir-2469	miRNA	0.663378	1.98544	7.31359e-08
ENSBTAG00000025226	IGIP	protein_coding	1.15276	0.708821	7.61852e-08
ENSBTAG00000014313	PYROXD2	protein_coding	0.60878	2.60766	7.69976e-08
ENSBTAG00000030319	GBGT1	protein_coding	0.653613	1.30745	7.72672e-08
ENSBTAG00000042553	SNORD99	snoRNA	2.28363	-0.993279	8.09545e-08
ENSBTAG00000013444	ETV2	protein_coding	0.99076	0.0505373	8.14898e-08
ENSBTAG00000039962	DCTPP1	protein_coding	0.633233	2.22761	8.50549e-08
ENSBTAG00000050317	MRPL36	protein_coding	0.704234	3.49778	8.52321e-08
ENSBTAG00000007300	FHL3	protein_coding	0.605468	8.4623	8.75662e-08
ENSBTAG00000007783	MYBL2	protein_coding	0.846732	0.844426	8.77897e-08
ENSBTAG00000007093	NA	protein_coding	0.762723	1.50166	8.81261e-08
ENSBTAG00000018016	NUPR1	protein_coding	0.789316	3.0889	9.06217e-08
ENSBTAG00000018339	ATP5MC1	protein_coding	0.623305	7.48606	9.73475e-08
ENSBTAG00000015163	TM4SF1	protein_coding	0.709067	4.59293	1.00112e-07
ENSBTAG00000053829	NA	protein_coding	0.693108	2.09397	1.00792e-07
ENSBTAG00000000144	NA	protein_coding	1.21177	1.14249	1.01422e-07
ENSBTAG00000045857	MCRIP2	protein_coding	0.819363	6.27124	1.01666e-07
ENSBTAG00000011214	THAP3	protein_coding	0.63946	4.15488	1.01755e-07
ENSBTAG00000016257	ZNF74	protein_coding	0.705585	3.86113	1.08439e-07
ENSBTAG00000027787	NA	protein_coding	0.877607	1.50153	1.09286e-07
ENSBTAG00000050319	NA	lncRNA	0.998043	2.67818	1.12226e-07
ENSBTAG00000002216	MYOD1	protein_coding	0.683737	4.48862	1.1682e-07
ENSBTAG00000027075	NA	protein_coding	0.878562	1.51934	1.20894e-07
ENSBTAG00000038735	LHB	protein_coding	1.06125	1.09778	1.22207e-07
ENSBTAG00000023415	LIN7B	protein_coding	0.673712	3.11607	1.23009e-07
ENSBTAG00000051685	C25H7orf50	protein_coding	0.600344	2.7947	1.24104e-07
ENSBTAG00000015635	TNFRSF4	protein_coding	0.817509	1.44173	1.26961e-07
ENSBTAG00000050087	UFSP1	protein_coding	0.801151	1.84412	1.2953e-07
ENSBTAG00000046623	NA	protein_coding	0.826279	0.231453	1.32949e-07
ENSBTAG00000014176	REM1	protein_coding	0.795235	2.78186	1.36974e-07
ENSBTAG00000010508	BLVRB	protein_coding	0.667975	5.74613	1.37203e-07
ENSBTAG00000000510	ATG101	protein_coding	1.05925	6.05505	1.41102e-07
ENSBTAG00000012511	BAD	protein_coding	0.598838	2.73258	1.43172e-07
ENSBTAG00000017890	ZMAT5	protein_coding	0.685913	3.23142	1.43281e-07
ENSBTAG00000050733	ATP6AP1L	protein_coding	0.979159	1.55434	1.45189e-07
ENSBTAG00000054257	bta-mir-2887-2	miRNA	1.63864	-0.346663	1.54623e-07
ENSBTAG00000001415	THOC6	protein_coding	1.07319	2.22419	1.56659e-07
ENSBTAG00000008793	RNASE1	protein_coding	1.27665	0.340565	1.56893e-07
ENSBTAG00000055254	NA	protein_coding	1.64226	-0.78659	1.63896e-07
ENSBTAG00000003822	CROCC	protein_coding	0.792486	3.34668	1.64925e-07
ENSBTAG00000003922	MPHOSPH8	protein_coding	0.671253	4.81777	1.70053e-07
ENSBTAG00000003889	PER1	protein_coding	0.59255	8.1392	1.73699e-07
ENSBTAG00000021346	CCDC34	protein_coding	1.00474	1.04553	1.75653e-07
ENSBTAG00000007813	CMC4	protein_coding	0.790686	1.79235	1.80353e-07
ENSBTAG00000052466	NA	protein_coding	0.702421	2.50918	1.87845e-07
ENSBTAG00000001996	SNRNP70	protein_coding	0.620293	5.02758	1.87927e-07
ENSBTAG00000030855	CHCHD6	protein_coding	0.656527	0.947545	1.93948e-07
ENSBTAG00000000983	ABCC8	protein_coding	0.741712	2.25321	1.96557e-07
ENSBTAG00000035615	UPF3B	protein_coding	0.702467	4.1449	1.97706e-07
ENSBTAG00000008539	ENHO	lncRNA	0.999439	1.92035	2.03222e-07
ENSBTAG00000039601	SAP25	protein_coding	1.09327	1.56739	2.21379e-07
ENSBTAG00000006039	ARHGDIB	protein_coding	0.665939	4.27223	2.24145e-07
ENSBTAG00000049203	FBXO17	protein_coding	0.690166	2.15737	2.25746e-07
ENSBTAG00000050825	TMEM265	protein_coding	0.649021	1.63467	2.34696e-07
ENSBTAG00000017622	SIVA1	protein_coding	0.653136	2.244	2.34731e-07
ENSBTAG00000008763	PRR32	protein_coding	1.57799	1.7747	2.36081e-07
ENSBTAG00000014662	NA	pseudogene	1.30669	-1.15587	2.42349e-07
ENSBTAG00000004215	RARRES2	protein_coding	0.633415	4.41372	2.46394e-07
ENSBTAG00000012069	CCDC167	protein_coding	0.649688	1.24369	2.46964e-07
ENSBTAG00000005434	PLVAP	protein_coding	0.855791	2.66223	2.47158e-07
ENSBTAG00000005654	TMSB10	protein_coding	0.711809	7.50673	2.49846e-07
ENSBTAG00000015742	ICAM3	protein_coding	0.813746	1.43198	2.52912e-07
ENSBTAG00000002764	IGFLR1	protein_coding	0.617822	2.52173	2.67032e-07
ENSBTAG00000007507	FAAH	protein_coding	0.813597	1.86058	2.67922e-07
ENSBTAG00000052016	NA	protein_coding	1.95138	-1.73937	2.74965e-07
ENSBTAG00000021607	NDUFAF2	protein_coding	0.600361	1.88282	2.89525e-07
ENSBTAG00000046295	CCER2	protein_coding	1.22877	0.0247202	2.92203e-07
ENSBTAG00000023274	NA	protein_coding	0.731801	1.4534	3.10972e-07
ENSBTAG00000000560	NA	protein_coding	0.675287	1.03434	3.16606e-07
ENSBTAG00000026768	TH	protein_coding	1.32309	0.14974	3.17991e-07
ENSBTAG00000021481	CA14	protein_coding	0.679117	6.38938	3.18319e-07
ENSBTAG00000014420	AGER	protein_coding	0.866276	0.602653	3.28849e-07
ENSBTAG00000011229	TMUB1	protein_coding	0.663961	3.24251	3.2953e-07
ENSBTAG00000027321	CCDC18	protein_coding	0.761624	2.35135	3.73786e-07
ENSBTAG00000048771	NA	protein_coding	1.12053	-0.222747	3.87431e-07
ENSBTAG00000000820	GNG11	protein_coding	0.638885	4.84444	4.03001e-07
ENSBTAG00000020824	KRT10	protein_coding	0.596488	1.90301	4.25726e-07
ENSBTAG00000001086	FHL2	protein_coding	0.933301	1.0294	4.26122e-07
ENSBTAG00000022275	NA	protein_coding	0.664444	2.36616	4.29145e-07
ENSBTAG00000003512	MYH7B	protein_coding	1.03575	7.97844	4.47281e-07
ENSBTAG00000011242	MUTYH	protein_coding	0.620169	1.72138	4.5509e-07
ENSBTAG00000027524	SMTNL1	protein_coding	0.67787	7.64553	4.63726e-07
ENSBTAG00000046111	ZNF444	protein_coding	0.65933	3.52299	4.95556e-07
ENSBTAG00000000432	NA	protein_coding	1.02884	1.25171	5.01796e-07
ENSBTAG00000019081	COL7A1	pseudogene	0.711277	1.81515	5.04955e-07
ENSBTAG00000020062	TMC4	protein_coding	0.693283	1.18006	5.12695e-07
ENSBTAG00000001492	FYB1	protein_coding	1.02969	0.967844	5.28419e-07
ENSBTAG00000054536	NA	pseudogene	1.86986	-0.183742	5.50289e-07
ENSBTAG00000045789	TNNT2	protein_coding	0.685385	1.94633	5.65207e-07
ENSBTAG00000003049	MICALL2	protein_coding	0.747202	2.60571	5.77151e-07
ENSBTAG00000038488	TMSB4X	protein_coding	0.607868	7.77181	5.79541e-07
ENSBTAG00000045783	NA	protein_coding	0.885567	0.367243	5.90906e-07
ENSBTAG00000033429	FAM229B	protein_coding	0.620451	3.32784	5.97632e-07
ENSBTAG00000011473	MYL9	protein_coding	0.736388	5.5064	6.00014e-07
ENSBTAG00000007895	SLC20A1	protein_coding	0.740526	6.4485	6.10833e-07
ENSBTAG00000046587	CST6	protein_coding	0.755673	6.41742	6.50716e-07
ENSBTAG00000008881	PURA	protein_coding	0.631384	4.60369	6.58262e-07
ENSBTAG00000046542	FAM174C	protein_coding	0.692385	2.01385	6.78047e-07
ENSBTAG00000007619	PUSL1	protein_coding	0.757157	0.670014	6.94117e-07
ENSBTAG00000043570	NA	Mt_rRNA	0.851424	12.1129	6.95449e-07
ENSBTAG00000009359	NA	protein_coding	0.758125	1.31878	6.99971e-07
ENSBTAG00000042723	NA	snRNA	2.01219	-0.877324	7.2985e-07
ENSBTAG00000052226	NA	protein_coding	1.11495	4.92155	7.31612e-07
ENSBTAG00000013476	CPA5	protein_coding	1.01796	1.04245	7.36327e-07
ENSBTAG00000016043	GNB3	protein_coding	0.964582	0.403738	7.38014e-07
ENSBTAG00000010543	FGFR4	protein_coding	0.713933	3.57898	7.51677e-07
ENSBTAG00000011358	IER3	protein_coding	0.720145	4.34146	7.91692e-07
ENSBTAG00000004776	DUSP23	protein_coding	0.690056	2.66284	7.95088e-07
ENSBTAG00000001063	HOXA4	protein_coding	0.754846	1.59307	7.96669e-07
ENSBTAG00000030426	NA	protein_coding	1.24418	-0.390315	8.14854e-07
ENSBTAG00000038434	ATRX	protein_coding	0.615931	6.21447	8.21639e-07
ENSBTAG00000004908	CHRNE	protein_coding	0.650307	5.53011	8.35074e-07
ENSBTAG00000017901	LAYN	protein_coding	0.82048	2.48927	8.43315e-07
ENSBTAG00000053208	NA	pseudogene	0.932311	1.45867	8.75086e-07
ENSBTAG00000054403	U6	snRNA	2.08951	-1.79057	8.76938e-07
ENSBTAG00000020814	C2CD4B	protein_coding	0.948635	0.589792	8.83813e-07
ENSBTAG00000004553	TPM4	protein_coding	0.614899	6.48099	8.93249e-07
ENSBTAG00000013462	L1CAM	protein_coding	0.813997	1.61395	9.08097e-07
ENSBTAG00000003502	SPOCK1	protein_coding	1.30198	-0.502007	1.02964e-06
ENSBTAG00000033621	SMCO4	protein_coding	0.657645	2.65546	1.08443e-06
ENSBTAG00000025383	NA	protein_coding	0.87502	-0.779522	1.08765e-06
ENSBTAG00000016886	MT3	protein_coding	0.939688	1.36814	1.10119e-06
ENSBTAG00000052361	NA	protein_coding	0.920154	1.48397	1.10139e-06
ENSBTAG00000010153	ANXA3	protein_coding	0.621521	5.10826	1.11388e-06
ENSBTAG00000012223	TNFSF14	protein_coding	2.28071	0.24062	1.11542e-06
ENSBTAG00000008192	PLPPR2	protein_coding	1.1122	4.58766	1.12407e-06
ENSBTAG00000005010	MXD3	protein_coding	0.945616	0.188686	1.13487e-06
ENSBTAG00000049733	ATXN7L1	protein_coding	0.595342	2.47664	1.17245e-06
ENSBTAG00000051675	C15orf65	protein_coding	0.672832	1.02997	1.1785e-06
ENSBTAG00000001898	CCDC112	protein_coding	0.662953	2.29952	1.17928e-06
ENSBTAG00000009620	WDR27	protein_coding	0.774427	0.448148	1.20161e-06
ENSBTAG00000049928	NA	protein_coding	1.00148	0.804065	1.24162e-06
ENSBTAG00000015784	HAPLN2	protein_coding	1.6247	-1.13873	1.24996e-06
ENSBTAG00000051225	NA	lncRNA	0.99387	1.82993	1.27375e-06
ENSBTAG00000008428	UPP1	protein_coding	1.20791	-0.449905	1.29441e-06
ENSBTAG00000012147	ARRDC1	protein_coding	0.593479	3.55006	1.31525e-06
ENSBTAG00000031059	LRRC61	protein_coding	0.609683	2.45798	1.31525e-06
ENSBTAG00000000478	LSMEM2	protein_coding	0.790495	2.59385	1.31529e-06
ENSBTAG00000023792	NA	protein_coding	1.04381	0.641374	1.3532e-06
ENSBTAG00000011204	NINJ1	protein_coding	0.60921	1.56872	1.48569e-06
ENSBTAG00000054131	TWF2	protein_coding	0.6553	7.26731	1.48729e-06
ENSBTAG00000039571	PROSER2	protein_coding	0.76073	2.44648	1.49292e-06
ENSBTAG00000052709	NA	protein_coding	0.666421	11.7699	1.52399e-06
ENSBTAG00000012276	NA	protein_coding	0.987684	0.579621	1.55206e-06
ENSBTAG00000003578	DPCD	protein_coding	0.730612	2.45027	1.64054e-06
ENSBTAG00000019524	ITGAD	protein_coding	1.1452	0.367534	1.64899e-06
ENSBTAG00000049035	C8orf89	protein_coding	0.633945	1.17892	1.65188e-06
ENSBTAG00000027610	NA	protein_coding	0.790094	0.634408	1.7149e-06
ENSBTAG00000027204	NA	protein_coding	1.05225	1.60795	1.72473e-06
ENSBTAG00000021072	DTNB	protein_coding	0.595381	1.83544	1.761e-06
ENSBTAG00000010981	CIB2	protein_coding	0.620671	5.44099	1.79868e-06
ENSBTAG00000022278	NA	protein_coding	0.801432	0.795661	1.82297e-06
ENSBTAG00000004159	SIX2	protein_coding	0.716016	4.03669	1.8322e-06
ENSBTAG00000004085	ASF1B	protein_coding	0.833352	-0.17571	1.85754e-06
ENSBTAG00000021430	UPK3B	protein_coding	0.681976	1.20607	1.89982e-06
ENSBTAG00000053048	NA	protein_coding	1.07444	-0.408558	1.93569e-06
ENSBTAG00000047231	TNNI1	protein_coding	0.938877	10.6287	2.04559e-06
ENSBTAG00000000595	FBN3	protein_coding	1.42227	0.0134837	2.09003e-06
ENSBTAG00000051079	TMSB4	protein_coding	0.998492	2.96272	2.09222e-06
ENSBTAG00000042377	SNORD33	snoRNA	1.95655	-1.28672	2.10733e-06
ENSBTAG00000025219	NA	protein_coding	0.771957	2.54472	2.13636e-06
ENSBTAG00000034609	NA	protein_coding	1.25325	-0.283768	2.14709e-06
ENSBTAG00000013929	RRAD	protein_coding	0.863973	7.64401	2.1749e-06
ENSBTAG00000000490	RTKN	protein_coding	0.699856	1.57161	2.21946e-06
ENSBTAG00000019262	TOP2A	protein_coding	0.85035	1.67355	2.28304e-06
ENSBTAG00000016560	DNAJC4	protein_coding	0.593867	3.00288	2.34271e-06
ENSBTAG00000021480	SAG	protein_coding	0.921454	0.381159	2.37337e-06
ENSBTAG00000009290	FAM161A	protein_coding	0.637901	1.39583	2.58788e-06
ENSBTAG00000048641	NA	protein_coding	1.32368	0.122152	2.58911e-06
ENSBTAG00000016341	RGS5	protein_coding	0.590392	6.44691	2.6511e-06
ENSBTAG00000008997	ENG	protein_coding	0.640031	5.93033	2.65863e-06
ENSBTAG00000054931	CACNG4	protein_coding	1.10715	0.925866	2.68237e-06
ENSBTAG00000010952	NA	protein_coding	0.900597	0.189258	2.69984e-06
ENSBTAG00000030518	ECSCR	protein_coding	0.585967	3.50401	2.71995e-06
ENSBTAG00000012796	ZNF428	protein_coding	0.609184	1.99302	2.83115e-06
ENSBTAG00000000854	SEC16B	protein_coding	0.662296	1.01332	2.83605e-06
ENSBTAG00000001002	TCF7	protein_coding	0.93273	1.39371	2.85187e-06
ENSBTAG00000047357	RNF208	protein_coding	0.731655	1.21005	2.86876e-06
ENSBTAG00000012005	IFT43	protein_coding	0.853504	1.29512	2.87479e-06
ENSBTAG00000051100	NA	lncRNA	1.92546	-2.26679	2.89879e-06
ENSBTAG00000020764	CNN2	protein_coding	0.63189	3.89086	2.92472e-06
ENSBTAG00000017769	RIBC1	protein_coding	0.732195	0.659921	2.93052e-06
ENSBTAG00000031388	DNAAF4	protein_coding	0.766509	0.980477	2.97203e-06
ENSBTAG00000006404	CENPT	protein_coding	0.700782	1.83476	2.97318e-06
ENSBTAG00000051318	NA	protein_coding	0.741828	1.28718	2.99087e-06
ENSBTAG00000017533	LRRC1	protein_coding	0.658316	1.28685	3.15884e-06
ENSBTAG00000038368	NA	protein_coding	0.644273	0.891376	3.16495e-06
ENSBTAG00000009428	GAN	protein_coding	0.742085	1.73117	3.2792e-06
ENSBTAG00000005461	SOX15	protein_coding	0.747057	1.44611	3.38079e-06
ENSBTAG00000026266	MYL12B	protein_coding	0.739635	3.45936	3.38695e-06
ENSBTAG00000038132	AIFM3	protein_coding	1.51917	-1.18818	3.39447e-06
ENSBTAG00000021141	CD8A	protein_coding	1.00903	0.370616	3.42008e-06
ENSBTAG00000004651	NME1	protein_coding	0.591942	2.36614	3.49599e-06
ENSBTAG00000008947	TKTL2	protein_coding	1.46122	-0.988621	3.54208e-06
ENSBTAG00000039740	LY6G5B	protein_coding	0.76397	1.2321	3.55235e-06
ENSBTAG00000046004	NA	protein_coding	1.00838	-0.381977	3.59876e-06
ENSBTAG00000004917	KLRK1	protein_coding	1.2315	-0.432173	3.65441e-06
ENSBTAG00000048390	NCBP2AS2	protein_coding	0.658793	1.61279	3.68107e-06
ENSBTAG00000021306	CHRDL2	protein_coding	0.903937	3.12654	3.68449e-06
ENSBTAG00000002174	RERG	protein_coding	0.638129	1.78516	3.68766e-06
ENSBTAG00000003220	ACKR1	protein_coding	1.47204	0.718502	3.74147e-06
ENSBTAG00000050791	NA	protein_coding	0.87546	1.22467	3.78118e-06
ENSBTAG00000014136	FAAP20	protein_coding	0.646572	2.07085	4.31685e-06
ENSBTAG00000014749	ZIC4	protein_coding	0.662393	1.71429	4.33455e-06
ENSBTAG00000021485	C3H1orf54	protein_coding	0.592765	2.42259	4.57527e-06
ENSBTAG00000052037	NA	lncRNA	0.665762	1.53885	4.57571e-06
ENSBTAG00000053132	INAFM1	protein_coding	0.703025	2.30423	4.57894e-06
ENSBTAG00000008165	ITGA2B	protein_coding	0.740633	2.09757	4.61563e-06
ENSBTAG00000046544	SLC7A10	protein_coding	0.668707	1.65282	4.70321e-06
ENSBTAG00000025666	RPS29	protein_coding	1.08169	-0.713149	4.70321e-06
ENSBTAG00000013100	SPAG5	protein_coding	1.0188	-0.671081	4.74271e-06
ENSBTAG00000038379	NA	protein_coding	0.868481	0.435409	4.75956e-06
ENSBTAG00000011704	NA	protein_coding	1.01897	-0.666658	4.80169e-06
ENSBTAG00000007660	ZNF414	protein_coding	0.695313	2.07985	4.84249e-06
ENSBTAG00000018255	ACTN1	protein_coding	0.659208	5.25699	4.944e-06
ENSBTAG00000027770	NA	protein_coding	1.18991	-0.750253	5.07509e-06
ENSBTAG00000052532	NA	protein_coding	0.977681	0.448802	5.10241e-06
ENSBTAG00000006121	SBK2	protein_coding	1.69437	0.17787	5.13111e-06
ENSBTAG00000017482	ISYNA1	protein_coding	0.936704	3.47771	5.33118e-06
ENSBTAG00000008833	APOM	protein_coding	1.09997	-0.544728	5.33922e-06
ENSBTAG00000007916	FOXJ1	protein_coding	4.11594	-2.06234	5.49804e-06
ENSBTAG00000052744	NA	protein_coding	0.992878	0.986927	5.52828e-06
ENSBTAG00000055197	NA	protein_coding	0.87368	2.13062	5.6155e-06
ENSBTAG00000001961	MAP1B	protein_coding	0.624775	5.30656	5.62752e-06
ENSBTAG00000047845	NA	protein_coding	1.02237	-0.41117	5.74166e-06
ENSBTAG00000054335	NA	lncRNA	1.69541	-1.67059	5.81758e-06
ENSBTAG00000004468	BARX1	protein_coding	0.895577	0.347151	5.88847e-06
ENSBTAG00000002444	MKI67	protein_coding	0.826682	1.82407	5.91059e-06
ENSBTAG00000020646	ZC3H6	protein_coding	0.923623	1.18683	5.91059e-06
ENSBTAG00000004659	COQ10B	protein_coding	0.792594	5.55346	6.30922e-06
ENSBTAG00000010161	CCL21	protein_coding	1.13725	1.83041	6.54296e-06
ENSBTAG00000052796	NA	protein_coding	0.759461	0.142191	6.56434e-06
ENSBTAG00000050626	NA	lncRNA	1.16673	5.42062	6.75383e-06
ENSBTAG00000038045	FLT3LG	protein_coding	0.666993	1.40491	6.93253e-06
ENSBTAG00000016746	UBE2C	protein_coding	0.885862	-0.08824	7.02317e-06
ENSBTAG00000002799	SLC39A5	protein_coding	1.44318	-1.17094	7.17081e-06
ENSBTAG00000000671	PARP3	protein_coding	1.58755	3.741	7.21227e-06
ENSBTAG00000054800	HES6	protein_coding	0.797064	1.5515	7.27048e-06
ENSBTAG00000008220	C15H11orf71	protein_coding	0.798356	0.423015	7.35707e-06
ENSBTAG00000013345	NA	protein_coding	1.9104	-1.61615	7.38889e-06
ENSBTAG00000000564	NSG2	protein_coding	0.851379	0.280596	7.55356e-06
ENSBTAG00000020755	SELP	protein_coding	0.758984	1.36827	7.60835e-06
ENSBTAG00000014319	DNM3	protein_coding	0.702955	0.748112	7.79953e-06
ENSBTAG00000003937	NA	protein_coding	0.707506	1.29998	7.81451e-06
ENSBTAG00000040564	NA	protein_coding	0.909317	-0.837638	8.08829e-06
ENSBTAG00000035158	TMEM249	protein_coding	0.690996	1.00381	8.22203e-06
ENSBTAG00000008509	SLC38A3	protein_coding	0.746977	1.54441	8.31165e-06
ENSBTAG00000008366	STAC2	protein_coding	1.06756	-0.247157	8.31578e-06
ENSBTAG00000002551	KCNJ8	protein_coding	0.662326	3.25001	8.90755e-06
ENSBTAG00000004574	UGT8	protein_coding	1.21935	-0.157522	8.98158e-06
ENSBTAG00000048933	NA	processed_pseudogene	1.45497	-1.91068	9.14877e-06
ENSBTAG00000015727	IFI47	protein_coding	0.635643	2.81772	9.19249e-06
ENSBTAG00000023601	CD3EAP	protein_coding	0.592205	2.9254	9.22857e-06
ENSBTAG00000017243	GATA3	protein_coding	0.702763	0.943014	9.36208e-06
ENSBTAG00000052750	NA	protein_coding	0.751149	1.20577	9.4118e-06
ENSBTAG00000020773	CTSW	protein_coding	1.0398	1.74411	9.5932e-06
ENSBTAG00000006651	INSL6	protein_coding	0.773196	0.7642	9.73811e-06
ENSBTAG00000051647	NA	protein_coding	0.610637	1.37384	9.81258e-06
ENSBTAG00000054445	NA	lncRNA	0.705526	0.393724	1.03502e-05
ENSBTAG00000030667	CCDC114	protein_coding	0.827827	0.574611	1.06871e-05
ENSBTAG00000050654	NA	lncRNA	0.981008	0.443497	1.06993e-05
ENSBTAG00000004822	SOX10	protein_coding	0.980932	-0.385848	1.07877e-05
ENSBTAG00000038737	P2RY6	protein_coding	0.596525	0.690529	1.20028e-05
ENSBTAG00000006419	TNNT1	protein_coding	0.833434	11.683	1.26928e-05
ENSBTAG00000052310	EIF4EBP3	protein_coding	0.784935	1.39875	1.27301e-05
ENSBTAG00000013550	PRKCG	protein_coding	1.12543	-0.445455	1.30823e-05
ENSBTAG00000001538	NA	protein_coding	0.657084	0.585656	1.38475e-05
ENSBTAG00000025822	CALML4	protein_coding	0.644867	1.13126	1.40466e-05
ENSBTAG00000049482	ANTKMT	protein_coding	0.58497	3.82431	1.4177e-05
ENSBTAG00000015710	CD3E	protein_coding	0.972647	2.24044	1.43999e-05
ENSBTAG00000013730	CD5	protein_coding	1.0076	0.182553	1.48276e-05
ENSBTAG00000050046	NA	protein_coding	0.899882	-0.34487	1.48865e-05
ENSBTAG00000017042	HAMP	protein_coding	3.46019	-2.04389	1.60174e-05
ENSBTAG00000002024	ASB18	protein_coding	0.611233	3.29255	1.68597e-05
ENSBTAG00000012695	LCK	protein_coding	0.877619	0.992371	1.76755e-05
ENSBTAG00000013534	GFAP	protein_coding	1.18193	-0.228004	1.77132e-05
ENSBTAG00000033449	NA	protein_coding	0.912432	-0.499423	1.80029e-05
ENSBTAG00000020600	RHOD	protein_coding	0.881909	0.554626	1.8099e-05
ENSBTAG00000047591	C23H6orf141	protein_coding	0.991687	-0.208845	1.90169e-05
ENSBTAG00000053232	NA	lncRNA	0.755143	-0.0347112	1.91858e-05
ENSBTAG00000054392	NA	protein_coding	1.15167	-0.564926	1.92923e-05
ENSBTAG00000005244	RASL11A	protein_coding	1.3441	2.9793	2.03543e-05
ENSBTAG00000048688	NA	protein_coding	0.865935	-0.563819	2.03869e-05
ENSBTAG00000046264	NA	pseudogene	0.707441	1.94821	2.08559e-05
ENSBTAG00000049196	NA	protein_coding	0.768252	3.99918	2.09066e-05
ENSBTAG00000022570	NA	protein_coding	0.718673	2.90565	2.10624e-05
ENSBTAG00000011869	CSRP3	protein_coding	1.1103	8.52194	2.14249e-05
ENSBTAG00000015132	RXFP2	protein_coding	0.66769	1.5262	2.17497e-05
ENSBTAG00000008137	NA	protein_coding	1.17476	-1.15265	2.24636e-05
ENSBTAG00000017016	H3F3C	protein_coding	0.970377	0.081335	2.3504e-05
ENSBTAG00000027676	IL18BP	protein_coding	0.725735	0.791677	2.46043e-05
ENSBTAG00000002333	HOPX	protein_coding	0.906246	1.68207	2.46852e-05
ENSBTAG00000023471	NA	pseudogene	0.955319	-0.501152	2.47906e-05
ENSBTAG00000030540	ZDHHC12	protein_coding	0.720424	1.05594	2.51658e-05
ENSBTAG00000053649	CCL5	protein_coding	1.33468	-0.882284	2.54891e-05
ENSBTAG00000049916	Metazoa_SRP	misc_RNA	2.03338	0.00331695	2.59415e-05
ENSBTAG00000013133	TBC1D10C	protein_coding	0.714981	0.234869	2.66797e-05
ENSBTAG00000018130	MAP2	protein_coding	0.623941	2.23728	2.7891e-05
ENSBTAG00000020017	SLC25A41	protein_coding	1.03105	-0.45583	2.79055e-05
ENSBTAG00000043315	SNORA61	snoRNA	1.41763	-0.612285	2.82318e-05
ENSBTAG00000000157	CCDC138	protein_coding	0.778915	3.49345	2.92177e-05
ENSBTAG00000005062	TEC	protein_coding	0.739787	0.536101	2.95858e-05
ENSBTAG00000053919	NA	protein_coding	0.775506	0.679977	2.9787e-05
ENSBTAG00000015290	BAIAP2L2	protein_coding	0.929848	-0.550692	3.02399e-05
ENSBTAG00000009126	YBX2	protein_coding	0.81801	1.1302	3.04958e-05
ENSBTAG00000012184	PTTG1	protein_coding	0.918411	-0.46182	3.05802e-05
ENSBTAG00000000306	ITK	protein_coding	0.798702	0.702409	3.24373e-05
ENSBTAG00000026400	NA	pseudogene	0.842089	0.287108	3.29761e-05
ENSBTAG00000009714	ARHGAP33	protein_coding	0.993739	-0.650863	3.5521e-05
ENSBTAG00000049870	NA	protein_coding	1.24734	-0.748252	3.58929e-05
ENSBTAG00000052534	U6	snRNA	1.45383	-1.24702	3.67961e-05
ENSBTAG00000033835	MPZ	protein_coding	1.17316	4.35473	3.69656e-05
ENSBTAG00000007596	GEM	protein_coding	0.611455	3.58494	3.8313e-05
ENSBTAG00000031441	FXYD5	protein_coding	0.652242	3.05538	3.86315e-05
ENSBTAG00000018900	CARMIL2	protein_coding	1.01415	-0.270441	4.12829e-05
ENSBTAG00000022886	RYR2	protein_coding	1.03302	0.394517	4.13409e-05
ENSBTAG00000038430	NA	protein_coding	0.7713	0.154526	4.1769e-05
ENSBTAG00000001068	ZCWPW1	protein_coding	0.64899	0.632955	4.18744e-05
ENSBTAG00000018495	NKX6-3	protein_coding	1.18383	-1.25831	4.19689e-05
ENSBTAG00000018669	PLB1	protein_coding	1.74487	-1.99611	4.37915e-05
ENSBTAG00000026638	CATSPER4	protein_coding	0.856477	0.418184	4.5348e-05
ENSBTAG00000008499	TROAP	protein_coding	1.08719	-0.363247	4.84086e-05
ENSBTAG00000048456	NA	protein_coding	0.722327	0.823499	4.87602e-05
ENSBTAG00000042688	SNORA64	snoRNA	1.45165	-0.66524	4.9792e-05
ENSBTAG00000049825	NA	lncRNA	0.836715	1.00261	5.07278e-05
ENSBTAG00000025441	HSPA1A	protein_coding	1.09342	11.596	5.11677e-05
ENSBTAG00000015632	TNFRSF18	protein_coding	1.19952	-1.13957	5.18564e-05
ENSBTAG00000008832	CCL1	protein_coding	0.691579	1.81265	5.18634e-05
ENSBTAG00000004943	CCNA2	protein_coding	0.873565	-0.160754	5.27821e-05
ENSBTAG00000001008	PRF1	protein_coding	1.1301	-1.02407	5.34045e-05
ENSBTAG00000018390	GLB1L2	protein_coding	1.17243	0.550228	5.42301e-05
ENSBTAG00000052204	NA	lncRNA	0.660553	0.651188	5.45871e-05
ENSBTAG00000049609	NA	pseudogene	0.83652	0.753375	5.48909e-05
ENSBTAG00000000392	ASCC1	protein_coding	0.813476	5.09466	5.51145e-05
ENSBTAG00000011411	SIT1	protein_coding	0.908238	-0.866131	5.52838e-05
ENSBTAG00000004556	SLC2A3	protein_coding	0.631365	5.00722	5.81285e-05
ENSBTAG00000005581	CCL25	protein_coding	0.957964	-0.589878	5.88382e-05
ENSBTAG00000004582	COL20A1	protein_coding	0.958156	0.296009	5.92293e-05
ENSBTAG00000015961	TSPAN2	protein_coding	0.853902	0.0450476	5.94612e-05
ENSBTAG00000005628	CD52	protein_coding	0.965008	1.45991	5.94612e-05
ENSBTAG00000007196	TAGLN	protein_coding	0.683522	6.50829	5.99768e-05
ENSBTAG00000027246	UBD	protein_coding	0.846091	2.23627	6.02249e-05
ENSBTAG00000004612	SORCS3	protein_coding	1.01343	-1.0279	6.04221e-05
ENSBTAG00000009748	MFRP	protein_coding	3.38914	-0.706424	6.07531e-05
ENSBTAG00000018020	GNAT1	protein_coding	0.896124	0.368002	6.64252e-05
ENSBTAG00000005150	HMGB3	protein_coding	0.80292	-0.153792	7.02209e-05
ENSBTAG00000040512	PCP4L1	protein_coding	0.690505	0.239879	7.31763e-05
ENSBTAG00000018367	CD6	protein_coding	1.05906	-0.14368	7.31796e-05
ENSBTAG00000007740	MDK	protein_coding	0.681801	1.38262	7.34844e-05
ENSBTAG00000048538	NA	processed_pseudogene	0.841045	0.500377	7.76092e-05
ENSBTAG00000020100	NA	protein_coding	0.920511	0.190103	7.83769e-05
ENSBTAG00000040053	MYH6	protein_coding	0.728987	3.68252	7.84484e-05
ENSBTAG00000021041	PRAM1	protein_coding	0.966969	-0.516545	8.22092e-05
ENSBTAG00000054306	NA	lncRNA	0.871161	1.17384	8.32161e-05
ENSBTAG00000046268	NA	protein_coding	1.21181	-1.41651	8.40688e-05
ENSBTAG00000009631	ZNF683	protein_coding	0.984657	0.595122	8.49046e-05
ENSBTAG00000003414	SAXO2	protein_coding	0.931911	-0.934646	8.53869e-05
ENSBTAG00000047286	NA	protein_coding	1.07869	-0.968457	8.57256e-05
ENSBTAG00000006185	SPC24	protein_coding	1.26644	-1.53079	8.79797e-05
ENSBTAG00000005193	CRTAM	protein_coding	1.30751	-1.08085	8.95332e-05
ENSBTAG00000021249	LAT	protein_coding	0.896073	0.197969	9.02037e-05
ENSBTAG00000051158	NA	lncRNA	0.712037	0.116041	9.05234e-05
ENSBTAG00000016381	REM2	protein_coding	1.76968	-1.83559	9.06849e-05
ENSBTAG00000019678	ALKBH6	protein_coding	0.607407	1.05159	9.37298e-05
ENSBTAG00000039440	NA	protein_coding	1.11874	-0.732531	9.37606e-05
ENSBTAG00000019563	C5H22orf23	protein_coding	0.807717	-0.596886	9.37606e-05
ENSBTAG00000018909	CREB5	protein_coding	0.702923	4.99373	9.71467e-05
ENSBTAG00000038438	NA	protein_coding	0.87209	-0.691873	9.74478e-05
ENSBTAG00000004782	PTPRCAP	protein_coding	0.606503	1.63819	9.75815e-05
ENSBTAG00000008154	LIMD2	protein_coding	0.734747	1.39034	0.000100303
ENSBTAG00000020965	ZMYND10	protein_coding	1.42681	-1.59325	0.000100773
ENSBTAG00000038173	HIST1H2BN	protein_coding	4.24094	-0.334336	0.000100773
ENSBTAG00000016391	NA	protein_coding	0.907369	0.05029	0.000100798
ENSBTAG00000032289	ARHGAP15	protein_coding	0.794357	-0.0711022	0.00010145
ENSBTAG00000002170	NOVA1	protein_coding	0.659715	2.36254	0.00010192
ENSBTAG00000035064	C4H7orf57	protein_coding	0.776732	0.819228	0.000104814
ENSBTAG00000008436	CDC25B	protein_coding	0.598207	1.39658	0.000107151
ENSBTAG00000050579	NA	protein_coding	0.681574	-0.187303	0.00010755
ENSBTAG00000002224	UHRF1	protein_coding	0.765184	0.493752	0.000108493
ENSBTAG00000047229	CRIP1	protein_coding	0.591519	3.1112	0.000113509
ENSBTAG00000017677	SCG3	protein_coding	0.997359	-0.204284	0.000114467
ENSBTAG00000031809	DENND1C	protein_coding	0.595819	1.06939	0.000116152
ENSBTAG00000030274	NA	protein_coding	0.852022	-0.458441	0.000119381
ENSBTAG00000006977	PLP1	protein_coding	0.992198	1.47333	0.000120342
ENSBTAG00000020907	PSMC3IP	protein_coding	0.672784	0.37064	0.000121549
ENSBTAG00000039215	KIR2DL5A	protein_coding	1.45354	-1.99017	0.000121551
ENSBTAG00000039035	HSPA6	protein_coding	2.11139	6.21934	0.000121592
ENSBTAG00000052971	NA	protein_coding	2.02721	-0.489876	0.00012732
ENSBTAG00000016643	CYB561D1	protein_coding	0.670356	1.73371	0.00012754
ENSBTAG00000054182	NA	lncRNA	0.748018	7.13649	0.000128015
ENSBTAG00000043567	NA	Mt_rRNA	0.628287	9.95621	0.00012922
ENSBTAG00000046699	STAT4	protein_coding	0.90952	-0.418348	0.00012972
ENSBTAG00000003920	TGM1	protein_coding	0.628439	0.698471	0.00013139
ENSBTAG00000016819	FABP3	protein_coding	0.597147	7.23296	0.000131426
ENSBTAG00000031347	SPDYA	protein_coding	1.03346	-1.22153	0.000133362
ENSBTAG00000011758	NA	protein_coding	0.785314	-0.427849	0.000133585
ENSBTAG00000016736	HIGD1B	protein_coding	0.649719	1.84023	0.000135422
ENSBTAG00000048324	NA	lncRNA	1.13733	-0.532959	0.000135697
ENSBTAG00000040607	SLA2	protein_coding	0.884308	0.245248	0.000144637
ENSBTAG00000037558	GRO1	protein_coding	0.970169	0.375501	0.000144946
ENSBTAG00000018773	RND1	protein_coding	0.726398	2.64173	0.000149055
ENSBTAG00000043468	NA	snoRNA	1.57807	-1.51708	0.000149529
ENSBTAG00000024726	HJURP	protein_coding	0.937658	-1.02804	0.000152016
ENSBTAG00000034973	NA	protein_coding	1.18501	-1.51466	0.000153977
ENSBTAG00000005638	CABYR	protein_coding	1.00553	-0.64375	0.000155252
ENSBTAG00000007393	RND2	protein_coding	0.675119	0.408094	0.000158594
ENSBTAG00000001439	HESX1	protein_coding	0.601014	0.0045318	0.00016292
ENSBTAG00000052173	NA	protein_coding	0.719999	-0.018775	0.000165749
ENSBTAG00000001446	ABRACL	protein_coding	0.76981	0.12008	0.00016942
ENSBTAG00000015345	BNIPL	protein_coding	0.70226	0.649492	0.00017029
ENSBTAG00000021048	ADM	protein_coding	0.632205	4.8444	0.000178271
ENSBTAG00000042963	NA	snoRNA	0.893268	-1.58228	0.000178961
ENSBTAG00000014693	TMEM88	protein_coding	0.645687	3.50117	0.000180842
ENSBTAG00000024449	CENPF	protein_coding	0.692057	1.04551	0.000180879
ENSBTAG00000037778	CXCL3	protein_coding	0.728692	2.52938	0.000181312
ENSBTAG00000027407	TNFRSF6B	protein_coding	0.781028	-0.233063	0.000187859
ENSBTAG00000052822	NA	protein_coding	0.968512	-0.751748	0.000189733
ENSBTAG00000016609	DQX1	protein_coding	0.625252	0.0192659	0.000198821
ENSBTAG00000017829	NA	protein_coding	1.1292	-1.84358	0.000198821
ENSBTAG00000046752	NA	protein_coding	0.66669	0.388095	0.00019978
ENSBTAG00000021673	NDC80	protein_coding	1.09761	-1.14413	0.000200355
ENSBTAG00000002470	CCDC78	protein_coding	0.590967	1.34951	0.000203578
ENSBTAG00000005170	ADGRG5	protein_coding	0.893501	0.101588	0.000208214
ENSBTAG00000048143	TCEAL9	protein_coding	0.810283	-0.52589	0.000209579
ENSBTAG00000009863	BHLHE40	protein_coding	0.8219	7.22217	0.000210803
ENSBTAG00000021916	MYL4	protein_coding	0.699577	0.125326	0.000212914
ENSBTAG00000012954	ERAS	protein_coding	0.683468	0.295216	0.000223206
ENSBTAG00000008545	ATF3	protein_coding	0.977675	7.07918	0.00022388
ENSBTAG00000037953	bta-mir-1282	miRNA	1.20111	-1.97917	0.000225129
ENSBTAG00000052998	NA	lncRNA	1.06262	-1.44419	0.000227079
ENSBTAG00000005129	CEP55	protein_coding	0.835244	-1.57454	0.000227763
ENSBTAG00000050597	NA	protein_coding	1.31565	-1.90991	0.000228351
ENSBTAG00000024470	SH2D2A	protein_coding	1.33096	-1.12508	0.000233534
ENSBTAG00000038464	PLIN5	protein_coding	0.591383	4.13267	0.000234108
ENSBTAG00000017333	PRX	protein_coding	1.102	2.24573	0.000238362
ENSBTAG00000008798	DRC3	protein_coding	0.608675	0.595399	0.000239189
ENSBTAG00000048759	NA	lncRNA	0.756448	-0.0680126	0.000239813
ENSBTAG00000023659	MT2A	protein_coding	0.656763	4.50593	0.000244347
ENSBTAG00000018235	SLC45A2	protein_coding	0.614443	-0.620799	0.000245717
ENSBTAG00000044132	NTN5	protein_coding	0.755629	0.798707	0.000248269
ENSBTAG00000002135	CD69	protein_coding	1.14074	0.550891	0.000249596
ENSBTAG00000031287	TMEM158	protein_coding	1.03705	-0.253167	0.000254536
ENSBTAG00000049714	NA	protein_coding	1.95939	-0.51454	0.000266563
ENSBTAG00000014326	CDCA8	protein_coding	0.99933	-1.48659	0.000268748
ENSBTAG00000002670	DEPP1	protein_coding	1.00234	2.60635	0.00027066
ENSBTAG00000049855	NA	lncRNA	0.70051	0.114099	0.000275473
ENSBTAG00000000936	SLC39A2	protein_coding	0.970643	-1.16331	0.000276852
ENSBTAG00000021219	SEPTIN1	protein_coding	0.822626	0.388933	0.000277025
ENSBTAG00000012508	OSGIN1	protein_coding	0.637439	1.29508	0.000279525
ENSBTAG00000001029	RASGRP2	protein_coding	0.694458	2.74755	0.000284019
ENSBTAG00000009599	NA	protein_coding	1.18341	1.55981	0.000295584
ENSBTAG00000009850	GIMAP7	protein_coding	0.701504	0.573918	0.000297135
ENSBTAG00000011043	RAC2	protein_coding	0.690036	2.35292	0.000298843
ENSBTAG00000012031	ATG9B	protein_coding	0.847598	-0.505478	0.000299272
ENSBTAG00000006377	MYO1G	protein_coding	0.729874	1.05282	0.000306571
ENSBTAG00000002613	MIS18BP1	protein_coding	0.826894	-1.08714	0.000308639
ENSBTAG00000043250	7SK	misc_RNA	1.39342	0.705432	0.000308959
ENSBTAG00000010521	PVRIG	protein_coding	1.15228	-0.495002	0.000323237
ENSBTAG00000050594	NA	protein_coding	0.781757	-1.386	0.000324671
ENSBTAG00000018422	RIPK3	protein_coding	0.639289	1.89832	0.00033314
ENSBTAG00000015226	BRSK1	protein_coding	0.596219	0.475507	0.000335112
ENSBTAG00000011149	SIGIRR	protein_coding	0.637272	1.03006	0.000336615
ENSBTAG00000048862	TBX1	protein_coding	0.632317	1.27535	0.000337491
ENSBTAG00000003668	RADX	protein_coding	1.21149	-1.22399	0.000337523
ENSBTAG00000003155	IFI27L2	protein_coding	0.708111	0.202653	0.000341514
ENSBTAG00000015750	AMN	protein_coding	1.27439	-1.36538	0.000342296
ENSBTAG00000008216	RRM2	protein_coding	0.772394	0.343351	0.000342549
ENSBTAG00000032764	NA	protein_coding	0.6159	-0.160789	0.000348865
ENSBTAG00000002408	FHAD1	protein_coding	1.35126	-1.65859	0.000352381
ENSBTAG00000035945	NA	protein_coding	1.11868	-1.37467	0.000358904
ENSBTAG00000039719	PHGDH	protein_coding	0.606848	1.50165	0.000359004
ENSBTAG00000039462	PCLAF	protein_coding	1.04487	-0.908435	0.000360382
ENSBTAG00000020798	C3H1orf94	protein_coding	1.03242	-1.15269	0.000361269
ENSBTAG00000018340	NA	protein_coding	0.725905	-0.397548	0.00036316
ENSBTAG00000009938	XCL1	protein_coding	1.32864	-2.1393	0.000364219
ENSBTAG00000049377	NA	protein_coding	0.677668	0.676255	0.000368522
ENSBTAG00000002258	APOA1	protein_coding	0.777502	1.26154	0.000374105
ENSBTAG00000014449	NA	protein_coding	1.14419	-1.93242	0.000376284
ENSBTAG00000003314	SKA3	protein_coding	0.684251	0.459968	0.000379012
ENSBTAG00000023487	NA	protein_coding	0.800949	-0.670325	0.000387097
ENSBTAG00000013366	NRIP3	protein_coding	0.753473	-0.661441	0.000387681
ENSBTAG00000023731	MC1R	protein_coding	1.32885	-1.83805	0.000396235
ENSBTAG00000017138	TMEM71	protein_coding	1.01445	-1.18807	0.000399458
ENSBTAG00000005699	SCML4	protein_coding	1.21462	-0.840366	0.000401747
ENSBTAG00000013406	CSRP2	protein_coding	0.59926	2.77221	0.000405524
ENSBTAG00000030940	GIMAP7	protein_coding	0.704498	0.829224	0.000425365
ENSBTAG00000052635	NA	lncRNA	0.771351	-0.212789	0.000427102
ENSBTAG00000018343	NCR3	protein_coding	0.604875	-0.218092	0.000428725
ENSBTAG00000053905	NA	lncRNA	0.598629	0.654685	0.000429113
ENSBTAG00000047604	HSD17B1	protein_coding	0.739716	0.601104	0.000432055
ENSBTAG00000008758	KIF20A	protein_coding	0.768778	-0.387751	0.000440135
ENSBTAG00000040367	NA	protein_coding	0.924115	-1.32059	0.000450399
ENSBTAG00000021639	ARC	protein_coding	1.87602	1.94587	0.000477655
ENSBTAG00000001292	LTF	protein_coding	0.708297	0.457909	0.000478346
ENSBTAG00000051904	NA	protein_coding	0.835913	-0.096734	0.000487878
ENSBTAG00000009943	NA	protein_coding	1.02684	-0.846818	0.00048789
ENSBTAG00000006280	RBFOX3	protein_coding	0.81345	1.00096	0.000489107
ENSBTAG00000046758	RNF223	protein_coding	1.56319	-2.33324	0.000499707
ENSBTAG00000044204	CD79B	protein_coding	1.66966	-1.54689	0.000503658
ENSBTAG00000010444	ERBB3	protein_coding	0.590772	0.954098	0.000507604
ENSBTAG00000050481	NA	lncRNA	0.671843	-0.205026	0.00051391
ENSBTAG00000049125	NA	protein_coding	0.660528	2.5526	0.000515674
ENSBTAG00000038625	NA	protein_coding	0.621796	1.5452	0.000517074
ENSBTAG00000007336	HCST	protein_coding	1.60835	-1.76676	0.000520686
ENSBTAG00000029909	MIR7-1	miRNA	0.669016	-0.582732	0.000524884
ENSBTAG00000042883	SNORD35A	snoRNA	1.08711	-1.69496	0.000537549
ENSBTAG00000045943	CHRNG	protein_coding	0.846247	0.282476	0.000538124
ENSBTAG00000004362	SERPINC1	protein_coding	1.00948	-0.886241	0.000540021
ENSBTAG00000016345	IL2RB	protein_coding	0.718097	1.81347	0.000540205
ENSBTAG00000003531	ABCA13	protein_coding	1.43401	-1.52424	0.000574766
ENSBTAG00000045734	LRRC26	protein_coding	0.819233	-1.25511	0.000579532
ENSBTAG00000012234	RHBG	protein_coding	1.13821	-1.63892	0.000587645
ENSBTAG00000023752	NA	protein_coding	1.91782	-1.56597	0.000594966
ENSBTAG00000012121	NOXA1	protein_coding	0.643997	0.589675	0.000595857
ENSBTAG00000050012	NA	protein_coding	0.771895	0.228716	0.000600163
ENSBTAG00000019137	SCN7A	protein_coding	0.74994	-0.132781	0.000600365
ENSBTAG00000049599	FAM163A	protein_coding	0.777	-0.410478	0.000622293
ENSBTAG00000012212	CYP26B1	protein_coding	0.691175	2.91431	0.000637576
ENSBTAG00000040559	PTPRH	protein_coding	1.05046	-1.78357	0.000653194
ENSBTAG00000015113	CITED4	protein_coding	0.618641	0.323411	0.000656522
ENSBTAG00000019291	GRB14	protein_coding	0.707597	0.245638	0.000665504
ENSBTAG00000004273	CST7	protein_coding	0.87301	-0.825987	0.000668074
ENSBTAG00000053271	NA	protein_coding	1.02096	-0.986952	0.000675887
ENSBTAG00000021162	CKAP2	protein_coding	0.642577	1.52308	0.000700236
ENSBTAG00000023832	ADAM8	protein_coding	0.589392	1.02447	0.000709498
ENSBTAG00000045989	CDC42EP5	protein_coding	0.808956	-0.308046	0.000719678
ENSBTAG00000007325	TPSB2	protein_coding	0.622839	1.76344	0.000728318
ENSBTAG00000054832	NA	protein_coding	1.10031	-1.61981	0.00072862
ENSBTAG00000024492	NA	protein_coding	0.608939	3.53207	0.000729052
ENSBTAG00000010774	NUSAP1	protein_coding	0.624378	0.293798	0.000729608
ENSBTAG00000006452	CD3D	protein_coding	0.711684	0.83614	0.000757716
ENSBTAG00000043480	SNORD14	snoRNA	1.78562	1.3768	0.000793312
ENSBTAG00000009842	CRYM	protein_coding	0.742053	-1.11553	0.000798093
ENSBTAG00000046626	CNTD2	protein_coding	1.10935	-1.10797	0.000803524
ENSBTAG00000009383	KIF11	protein_coding	0.744312	-0.595183	0.000815182
ENSBTAG00000004010	PAPPA	protein_coding	0.903283	-0.552048	0.00082005
ENSBTAG00000017338	FAM205C	protein_coding	1.0464	-1.96578	0.000834261
ENSBTAG00000037902	FAM229A	protein_coding	0.867344	-0.758758	0.00087222
ENSBTAG00000008096	EDN1	protein_coding	0.880326	1.21801	0.000873587
ENSBTAG00000050015	NA	protein_coding	0.664042	-0.693007	0.000942519
ENSBTAG00000047448	C25H16orf54	protein_coding	0.711547	0.159248	0.000946001
ENSBTAG00000006790	SPTBN5	pseudogene	0.708256	0.12813	0.000955321
ENSBTAG00000006619	MATK	protein_coding	0.627242	0.976485	0.000970088
ENSBTAG00000049579	NA	protein_coding	0.805798	0.809405	0.000972245
ENSBTAG00000016726	KIF15	protein_coding	0.988345	-1.02449	0.000984685
ENSBTAG00000012861	KIF4A	protein_coding	0.955992	-1.50786	0.00101553
ENSBTAG00000011481	IL12RB1	protein_coding	1.10655	-1.08697	0.00102809
ENSBTAG00000024991	MKRN2OS	protein_coding	1.00317	-0.449448	0.00104803
ENSBTAG00000054661	bta-mir-2887-2	miRNA	0.701974	7.20248	0.0010496
ENSBTAG00000011359	CD7	protein_coding	1.02288	-0.42518	0.00105727
ENSBTAG00000002710	TSSK4	protein_coding	1.11549	-2.06169	0.00107381
ENSBTAG00000015949	NA	protein_coding	0.643517	0.806093	0.00109788
ENSBTAG00000007175	AVPR1A	protein_coding	0.653152	0.232076	0.00115341
ENSBTAG00000020550	NA	protein_coding	0.698162	-1.03427	0.0011874
ENSBTAG00000016874	DNAJB1	protein_coding	0.909573	7.70223	0.00121202
ENSBTAG00000007402	ZFAND2A	protein_coding	0.696241	2.28029	0.00123861
ENSBTAG00000025410	EGFL8	protein_coding	0.749196	0.497188	0.00124007
ENSBTAG00000018806	PSRC1	protein_coding	0.707211	-0.439777	0.00124302
ENSBTAG00000047996	IFITM10	protein_coding	0.642397	2.17434	0.0012458
ENSBTAG00000048984	NA	protein_coding	1.34738	-2.23985	0.0012529
ENSBTAG00000018416	CCDC42	protein_coding	0.963827	-1.82778	0.00125614
ENSBTAG00000011927	RDH5	protein_coding	0.588255	1.13583	0.0012591
ENSBTAG00000042696	SNORD73	snoRNA	1.07819	-1.77689	0.00129134
ENSBTAG00000005395	NA	protein_coding	0.635566	-1.31693	0.00130761
ENSBTAG00000010366	HCRTR1	protein_coding	0.591587	1.29918	0.00131372
ENSBTAG00000017310	EVA1C	protein_coding	0.586252	1.40745	0.00131737
ENSBTAG00000031018	NA	protein_coding	1.12388	-1.62399	0.00132788
ENSBTAG00000032509	FAM166B	protein_coding	1.06029	-1.45778	0.0013416
ENSBTAG00000006232	WDR86	protein_coding	0.852544	0.429303	0.00134203
ENSBTAG00000003560	NA	protein_coding	0.900215	-0.853143	0.00134917
ENSBTAG00000040277	H4	protein_coding	0.889235	-0.904463	0.00135988
ENSBTAG00000033897	NA	pseudogene	0.641547	-0.00713087	0.00137279
ENSBTAG00000010477	TTC21A	protein_coding	0.810564	-0.446998	0.00138029
ENSBTAG00000009819	CDC20	protein_coding	0.900382	-1.16236	0.00139546
ENSBTAG00000007148	F2	protein_coding	0.784359	-0.127857	0.0013958
ENSBTAG00000005239	NA	protein_coding	1.04042	-1.92478	0.00142875
ENSBTAG00000018398	GPR4	protein_coding	0.660396	1.54273	0.00143952
ENSBTAG00000011700	PLLP	protein_coding	1.05445	-0.773998	0.00144567
ENSBTAG00000050858	NA	lncRNA	0.832624	-1.15279	0.00150025
ENSBTAG00000018563	SFRP2	protein_coding	0.707045	1.80283	0.00151361
ENSBTAG00000014187	PPM1N	protein_coding	0.849757	-1.27786	0.0015187
ENSBTAG00000031217	MYL6B	protein_coding	1.18043	8.25181	0.00152875
ENSBTAG00000006813	NA	processed_pseudogene	0.898617	-1.33206	0.00153438
ENSBTAG00000040190	CCDC88B	protein_coding	0.60495	0.367889	0.00155101
ENSBTAG00000054597	NA	protein_coding	1.01221	-1.66008	0.00156396
ENSBTAG00000014441	CD96	protein_coding	0.916533	-0.610995	0.00159314
ENSBTAG00000043167	SNORA52	snoRNA	0.795267	-0.39504	0.00159538
ENSBTAG00000011207	CNN1	protein_coding	0.909153	4.55716	0.00163567
ENSBTAG00000021901	TRPM2	protein_coding	0.644639	0.192065	0.00164136
ENSBTAG00000011241	HPDL	protein_coding	0.831263	-0.514484	0.00165534
ENSBTAG00000052816	MPP4	protein_coding	1.20476	-2.15672	0.00168789
ENSBTAG00000001739	CDH20	protein_coding	1.00579	-1.82484	0.00168939
ENSBTAG00000020674	LTB	protein_coding	0.641434	0.154377	0.00169962
ENSBTAG00000055290	NA	protein_coding	0.624446	-0.747591	0.00176056
ENSBTAG00000001580	CLGN	protein_coding	1.46455	-2.09292	0.00177007
ENSBTAG00000017752	DYNLRB2	protein_coding	0.598335	0.189615	0.00177007
ENSBTAG00000012637	ECRG4	protein_coding	0.857608	0.223804	0.00177035
ENSBTAG00000016913	AVIL	protein_coding	0.773287	-0.651129	0.00180151
ENSBTAG00000024608	NA	protein_coding	0.918807	-1.39462	0.00181623
ENSBTAG00000054066	NA	protein_coding	0.851194	-0.246005	0.0018268
ENSBTAG00000018326	FXYD7	protein_coding	1.33416	-2.05417	0.00189406
ENSBTAG00000019602	SLCO1C1	protein_coding	0.863918	-1.894	0.00189427
ENSBTAG00000050362	NA	lncRNA	1.15119	-1.86181	0.00194329
ENSBTAG00000053806	NA	protein_coding	0.59182	0.372256	0.0020035
ENSBTAG00000009607	LARGE2	protein_coding	1.08922	-1.6747	0.00202967
ENSBTAG00000043302	SNORD31	snoRNA	1.11266	-1.89433	0.00205678
ENSBTAG00000037600	NA	protein_coding	0.71353	-0.376633	0.00206489
ENSBTAG00000048244	NA	protein_coding	0.990831	-1.02718	0.00207359
ENSBTAG00000017256	CD2	protein_coding	0.699236	0.316949	0.00207494
ENSBTAG00000019203	S100A4	protein_coding	0.621991	4.87177	0.00212455
ENSBTAG00000007948	SORCS1	protein_coding	1.0091	-1.82907	0.00214015
ENSBTAG00000051292	NA	protein_coding	0.699683	-0.177283	0.00223444
ENSBTAG00000054003	NA	protein_coding	0.762151	-0.979265	0.00224991
ENSBTAG00000053792	HIST1H2AG	protein_coding	1.55977	-2.20928	0.00227263
ENSBTAG00000001595	MT1E	protein_coding	0.746112	-1.01774	0.00228912
ENSBTAG00000009035	CENPE	protein_coding	0.704101	-0.651762	0.00229721
ENSBTAG00000000715	NA	protein_coding	0.761637	-0.204235	0.00233519
ENSBTAG00000038527	NA	protein_coding	0.802937	-1.91844	0.00234229
ENSBTAG00000009078	MIA	protein_coding	0.60878	0.082948	0.0023562
ENSBTAG00000042871	SNORA44	snoRNA	1.47912	-1.53609	0.00238345
ENSBTAG00000007247	NUF2	protein_coding	0.728027	-0.668248	0.00239619
ENSBTAG00000038074	GJC3	protein_coding	0.846377	-0.844521	0.00243129
ENSBTAG00000051212	TMEM86B	protein_coding	0.759493	-0.603012	0.00244845
ENSBTAG00000051364	NA	protein_coding	0.618542	5.13071	0.00244991
ENSBTAG00000010615	ARL9	protein_coding	1.14253	-1.69184	0.00245454
ENSBTAG00000022028	DERL3	protein_coding	0.735381	-0.889648	0.00249403
ENSBTAG00000042134	SNORD14	snoRNA	1.42367	1.40672	0.00251647
ENSBTAG00000052868	NA	protein_coding	0.955831	-1.79398	0.00253645
ENSBTAG00000047277	NA	protein_coding	0.797129	-1.94279	0.00253691
ENSBTAG00000023938	CENPA	protein_coding	0.832525	-1.26442	0.00262072
ENSBTAG00000013451	RHOH	protein_coding	0.722553	-1.20478	0.00264597
ENSBTAG00000003280	MGC137055	protein_coding	0.653632	-0.650819	0.00265131
ENSBTAG00000037510	NA	protein_coding	0.713507	0.111449	0.00271177
ENSBTAG00000002401	NPFF	protein_coding	1.39548	-2.237	0.00274385
ENSBTAG00000017044	MAG	protein_coding	0.997603	-1.44324	0.00276636
ENSBTAG00000043202	SNORD50B	snoRNA	1.52584	-1.60122	0.00278259
ENSBTAG00000011602	RASAL3	protein_coding	0.624434	0.933592	0.0028157
ENSBTAG00000049770	NA	lncRNA	0.678654	-0.722073	0.00288333
ENSBTAG00000048842	NA	lncRNA	0.95861	-0.851704	0.00291282
ENSBTAG00000054645	NA	lncRNA	0.65285	-0.973597	0.00295445
ENSBTAG00000006438	ACTL8	protein_coding	1.15711	-2.2038	0.00296742
ENSBTAG00000010276	RECQL4	pseudogene	0.755747	-1.10985	0.00297645
ENSBTAG00000046614	NA	protein_coding	1.07711	-2.16237	0.00308271
ENSBTAG00000039194	C22H3orf22	protein_coding	0.753236	-1.69674	0.00312341
ENSBTAG00000005716	CRABP2	protein_coding	0.633001	1.29891	0.0031561
ENSBTAG00000049466	NA	lncRNA	0.744228	-0.868459	0.00316346
ENSBTAG00000045097	NA	snoRNA	1.0919	-1.60205	0.0031945
ENSBTAG00000015935	IYD	protein_coding	0.623713	0.627019	0.00323059
ENSBTAG00000032071	SYCP1	protein_coding	1.0046	-1.49645	0.0032778
ENSBTAG00000003088	LANCL3	protein_coding	0.668068	-0.273567	0.00332775
ENSBTAG00000003405	TP53I3	protein_coding	0.813035	-1.57919	0.00333282
ENSBTAG00000053194	NA	lncRNA	0.776535	-0.693923	0.00341901
ENSBTAG00000018198	TLR9	protein_coding	0.997719	-0.775824	0.00345091
ENSBTAG00000049726	SRRM5	protein_coding	0.614161	-0.476869	0.00361968
ENSBTAG00000006453	CD3G	protein_coding	0.732263	-0.215589	0.00365012
ENSBTAG00000019716	CXCL8	protein_coding	0.931866	-0.757922	0.00368828
ENSBTAG00000004838	IRX5	protein_coding	1.12347	-2.20115	0.00378524
ENSBTAG00000008564	NA	protein_coding	1.09977	-0.53791	0.00380302
ENSBTAG00000005670	ARHGEF19	protein_coding	0.883203	-1.16876	0.00381278
ENSBTAG00000042868	SNORA67	snoRNA	0.709778	-1.4325	0.00382387
ENSBTAG00000000071	PMP2	protein_coding	1.45977	0.595601	0.00383618
ENSBTAG00000030973	TUBA1D	protein_coding	0.741144	-1.22705	0.00389171
ENSBTAG00000017508	CYSLTR2	protein_coding	0.650768	-0.974759	0.00396
ENSBTAG00000004322	FOS	protein_coding	0.758765	7.71573	0.00397134
ENSBTAG00000042417	SNORA53	snoRNA	0.803671	-0.628431	0.00405284
ENSBTAG00000053911	NA	protein_coding	0.736676	1.71059	0.00417479
ENSBTAG00000034680	FAM131C	protein_coding	0.954584	-1.08133	0.00423835
ENSBTAG00000001152	TLE6	protein_coding	0.687557	-0.890732	0.00438836
ENSBTAG00000035643	NA	protein_coding	0.696404	-0.888763	0.00442169
ENSBTAG00000049114	NA	protein_coding	1.39652	-2.12179	0.0044465
ENSBTAG00000012082	TNFRSF12A	protein_coding	0.683634	4.27846	0.00445083
ENSBTAG00000050645	NA	protein_coding	0.867192	-1.87884	0.00447506
ENSBTAG00000011543	PDCD1	protein_coding	0.652696	-0.253953	0.00460942
ENSBTAG00000003691	NTSR2	protein_coding	0.774521	-0.512412	0.00468006
ENSBTAG00000043036	SNORD12B	snoRNA	0.860983	-1.2237	0.00468991
ENSBTAG00000044427	RNaseP_nuc	ribozyme	1.13891	-0.697764	0.00470148
ENSBTAG00000018508	TMEM108	protein_coding	0.733261	-0.897332	0.00490156
ENSBTAG00000013160	GFRA4	protein_coding	0.658603	-0.852071	0.00520973
ENSBTAG00000005810	PDZK1	protein_coding	0.96625	-2.12406	0.00522271
ENSBTAG00000008963	CIT	protein_coding	0.630205	-0.468542	0.0053487
ENSBTAG00000051845	NA	protein_coding	0.795961	0.463918	0.00538726
ENSBTAG00000003733	TM4SF5	protein_coding	0.724013	-1.22106	0.00546239
ENSBTAG00000005456	TTK	protein_coding	1.01668	-2.09214	0.00547746
ENSBTAG00000053606	NA	protein_coding	0.799263	-1.95031	0.005641
ENSBTAG00000008956	CD8B	protein_coding	0.666715	-0.568739	0.00565385
ENSBTAG00000048320	NA	lncRNA	0.846766	-1.99613	0.00596414
ENSBTAG00000008934	ESPL1	protein_coding	0.651945	-0.591367	0.0059755
ENSBTAG00000008092	RAB37	protein_coding	0.85557	-1.17748	0.00602125
ENSBTAG00000044067	PLAC8L1	protein_coding	1.10452	-1.76353	0.00606831
ENSBTAG00000006870	RASGEF1A	protein_coding	0.59086	-1.02584	0.00610105
ENSBTAG00000000735	BCL2A1	protein_coding	0.613223	-0.383504	0.00613054
ENSBTAG00000001476	NA	protein_coding	0.660725	-0.298505	0.00614945
ENSBTAG00000003060	NTRK1	protein_coding	0.852096	-0.83633	0.00620058
ENSBTAG00000003776	MSANTD1	protein_coding	0.742029	-1.1865	0.00623908
ENSBTAG00000012604	NCMAP	protein_coding	0.842522	-1.07049	0.00626874
ENSBTAG00000033803	FABP7	protein_coding	0.675544	-0.832343	0.00629287
ENSBTAG00000019698	TMCO2	protein_coding	1.09025	-2.30868	0.00638341
ENSBTAG00000006194	FOSL1	protein_coding	0.646322	0.281967	0.00640876
ENSBTAG00000004940	CELF4	protein_coding	0.800335	-1.81989	0.00643895
ENSBTAG00000014239	CCNB1	protein_coding	0.780525	-1.27918	0.00644113
ENSBTAG00000015510	EPHB6	protein_coding	0.618715	-1.44046	0.00644807
ENSBTAG00000011929	USP50	protein_coding	0.797286	-0.479702	0.00652579
ENSBTAG00000012061	POU3F1	protein_coding	0.807414	-1.07279	0.00664031
ENSBTAG00000003489	IPCEF1	protein_coding	0.770527	-0.481928	0.00665317
ENSBTAG00000015483	CCR8	protein_coding	0.637635	-0.667831	0.00670081
ENSBTAG00000052514	NA	protein_coding	0.604513	0.540277	0.00690998
ENSBTAG00000030281	NA	protein_coding	0.650476	-1.22324	0.00694169
ENSBTAG00000017381	CLDN19	protein_coding	1.0885	-1.3062	0.00699882
ENSBTAG00000019994	NA	protein_coding	0.67677	-1.07129	0.00702221
ENSBTAG00000001599	SV2A	protein_coding	0.731566	-0.874502	0.00704692
ENSBTAG00000002981	PIMREG	protein_coding	0.964121	-1.83509	0.00715342
ENSBTAG00000045039	NA	scaRNA	0.838511	-0.615438	0.00718568
ENSBTAG00000018312	NA	protein_coding	0.693539	-1.41785	0.00720757
ENSBTAG00000006472	GPR143	protein_coding	0.692116	-1.43348	0.00764519
ENSBTAG00000051814	NA	lncRNA	1.01394	-2.02105	0.00769325
ENSBTAG00000043187	NA	snoRNA	0.700516	-1.15688	0.00774889
ENSBTAG00000013670	SLC46A2	protein_coding	0.712123	0.705192	0.00780628
ENSBTAG00000011420	CA9	protein_coding	0.898209	-1.71052	0.0081064
ENSBTAG00000021092	ATP6V0D2	protein_coding	0.912349	-1.19281	0.0083859
ENSBTAG00000031765	CCDC189	protein_coding	0.69614	-0.808291	0.0084123
ENSBTAG00000054700	NA	protein_coding	0.997717	0.718266	0.00849425
ENSBTAG00000049541	ASMT	protein_coding	0.878563	-1.63815	0.0086444
ENSBTAG00000008026	OXT	protein_coding	1.00448	-2.21744	0.00870784
ENSBTAG00000044812	NA	snoRNA	0.749885	-1.72554	0.0088767
ENSBTAG00000049245	NA	protein_coding	0.898077	-1.7346	0.0090026
ENSBTAG00000012443	DIAPH3	protein_coding	0.657454	-1.00063	0.0090054
ENSBTAG00000031135	CTXN3	protein_coding	0.595227	3.57367	0.00932787
ENSBTAG00000034295	LAG3	protein_coding	0.841672	-1.48324	0.00934453
ENSBTAG00000008504	SYNGR3	protein_coding	0.782173	-1.58045	0.00952916
ENSBTAG00000019249	HS3ST6	protein_coding	0.813029	-2.02035	0.0102278
ENSBTAG00000049108	TRAT1	protein_coding	0.669401	-1.56925	0.0104369
ENSBTAG00000010384	CDC6	protein_coding	0.727575	-1.81577	0.0104858
ENSBTAG00000031458	NA	protein_coding	0.766612	-1.18757	0.0108177
ENSBTAG00000046088	NA	protein_coding	0.695508	-2.14076	0.0109631
ENSBTAG00000048521	NA	protein_coding	0.888739	-1.94439	0.0110344
ENSBTAG00000004693	CCDC60	protein_coding	0.588391	-1.29948	0.0110455
ENSBTAG00000015157	GRAP2	protein_coding	0.767129	-1.25399	0.0110724
ENSBTAG00000000082	KCNJ14	protein_coding	1.30981	-2.15571	0.0114073
ENSBTAG00000016347	NA	protein_coding	0.671084	-1.88455	0.0116626
ENSBTAG00000021686	MELK	protein_coding	0.648486	-1.16648	0.0117689
ENSBTAG00000001838	LRRC36	protein_coding	0.949634	-2.18428	0.0117938
ENSBTAG00000051189	NA	protein_coding	0.611444	-1.09769	0.0120791
ENSBTAG00000021874	KIF14	protein_coding	0.7365	-1.83317	0.012232
ENSBTAG00000012909	CRABP1	protein_coding	1.15942	-1.28634	0.0122451
ENSBTAG00000034138	NA	protein_coding	0.817244	-1.50804	0.0123859
ENSBTAG00000042180	NA	snoRNA	0.76292	-1.75319	0.0124733
ENSBTAG00000012348	LRRC71	protein_coding	0.738296	-1.36175	0.0126852
ENSBTAG00000030193	GPR35	protein_coding	0.666786	-0.962673	0.0128124
ENSBTAG00000010522	NA	protein_coding	0.860866	-1.82186	0.0128418
ENSBTAG00000016906	CYP27B1	protein_coding	0.833127	-1.6792	0.0128765
ENSBTAG00000010253	SYTL1	protein_coding	0.907464	-1.80622	0.0132632
ENSBTAG00000050813	NA	lncRNA	0.791062	-1.63772	0.0142091
ENSBTAG00000012349	LAX1	protein_coding	0.621616	-1.18243	0.0148092
ENSBTAG00000050627	NA	pseudogene	0.722509	-1.65789	0.0148628
ENSBTAG00000018031	PODXL2	protein_coding	0.621494	-0.550898	0.014964
ENSBTAG00000009405	TRPC4	protein_coding	0.804342	-0.602286	0.0150685
ENSBTAG00000053401	NA	protein_coding	0.75292	1.26599	0.015269
ENSBTAG00000002331	DLGAP5	protein_coding	0.902182	-1.3146	0.0152868
ENSBTAG00000042986	NA	snoRNA	0.839887	-2.01587	0.0154923
ENSBTAG00000016741	TOX2	protein_coding	0.737035	-1.78462	0.0154923
ENSBTAG00000007927	SLAMF1	protein_coding	0.676319	-0.489142	0.0156459
ENSBTAG00000052619	NA	lncRNA	0.790997	-1.47411	0.0170814
ENSBTAG00000045102	NA	snoRNA	0.689598	-1.43747	0.0177037
ENSBTAG00000012074	MYB	protein_coding	0.586858	-0.673527	0.0177282
ENSBTAG00000042931	NA	snoRNA	0.993601	-2.28368	0.0178811
ENSBTAG00000046389	KLRD1	protein_coding	0.865051	-1.66103	0.0182814
ENSBTAG00000014916	GJC2	protein_coding	0.8696	-1.71821	0.0183999
ENSBTAG00000008228	BEND6	protein_coding	0.657213	-1.11374	0.0189281
ENSBTAG00000018785	TUBB1	protein_coding	0.805201	-2.16095	0.0192182
ENSBTAG00000043579	NA	Mt_tRNA	1.04546	-1.86563	0.0192802
ENSBTAG00000033291	SPAG6	protein_coding	0.973619	-2.3852	0.0193921
ENSBTAG00000049783	NA	protein_coding	0.669262	-1.79158	0.0195776
ENSBTAG00000043462	SNORD14	snoRNA	0.884858	1.54601	0.0199289
ENSBTAG00000007860	ASPM	protein_coding	0.600417	-0.300527	0.0201
ENSBTAG00000013640	KLRG1	protein_coding	0.677191	-1.55933	0.0202057
ENSBTAG00000020032	CEP126	protein_coding	0.742867	-1.24645	0.0205563
ENSBTAG00000015834	ARHGEF4	protein_coding	0.631202	-1.5118	0.0206043
ENSBTAG00000002859	NA	protein_coding	0.82817	-1.32513	0.0206676
ENSBTAG00000004515	KCNK1	protein_coding	0.628781	-1.49637	0.0213707
ENSBTAG00000042493	SNORA70	snoRNA	0.819808	-1.22887	0.021553
ENSBTAG00000051649	NA	lncRNA	0.614238	-1.30139	0.0219171
ENSBTAG00000045293	NA	snoRNA	1.01248	-2.24119	0.0219242
ENSBTAG00000002788	RAB27B	protein_coding	0.637804	-1.00761	0.0220683
ENSBTAG00000039620	SAPCD1	protein_coding	0.625375	-1.84451	0.0223422
ENSBTAG00000047316	NA	protein_coding	0.982306	-2.10376	0.0224339
ENSBTAG00000034712	RAB33A	protein_coding	0.614144	-1.35151	0.023224
ENSBTAG00000025126	NA	protein_coding	0.73378	-0.553512	0.0234729
ENSBTAG00000025775	INSL3	protein_coding	0.603248	-1.77427	0.0236325
ENSBTAG00000017390	LGI2	protein_coding	0.692124	-1.30609	0.0248264
ENSBTAG00000022931	NA	protein_coding	0.657537	-1.22373	0.0250615
ENSBTAG00000054072	ADM2	protein_coding	0.833391	-1.76589	0.0255129
ENSBTAG00000009393	GAL	protein_coding	0.961776	-1.32618	0.0258165
ENSBTAG00000012850	NME9	protein_coding	0.614371	-1.39388	0.0258208
ENSBTAG00000049808	NA	protein_coding	0.586739	-1.37576	0.0270419
ENSBTAG00000048506	NA	lncRNA	0.622384	-1.65032	0.027359
ENSBTAG00000037552	NA	protein_coding	0.710186	-1.99743	0.0276067
ENSBTAG00000006036	ERP27	protein_coding	0.608266	-1.64557	0.0277112
ENSBTAG00000020250	SLC28A1	protein_coding	0.745083	-1.96363	0.0277837
ENSBTAG00000017536	MPP3	protein_coding	0.742705	-2.04209	0.028444
ENSBTAG00000015651	NA	protein_coding	0.616448	-1.06342	0.0292988
ENSBTAG00000011019	NA	protein_coding	0.626217	-1.49905	0.0293889
ENSBTAG00000052342	NA	protein_coding	0.704309	-1.80436	0.0294876
ENSBTAG00000016723	GFI1	protein_coding	0.585563	-0.805603	0.0317112
ENSBTAG00000042475	SNORA63	snoRNA	0.692116	-1.77402	0.0319566
ENSBTAG00000048717	NA	pseudogene	0.707693	-1.58521	0.032806
ENSBTAG00000015349	C3H1orf56	protein_coding	0.964462	-2.10969	0.0328468
ENSBTAG00000045067	SNORD124	snoRNA	0.777051	-1.59341	0.0328915
ENSBTAG00000052702	COLCA2	protein_coding	0.608538	-0.705221	0.0338358
ENSBTAG00000030898	MS4A13	protein_coding	0.992717	-2.14459	0.0341867
ENSBTAG00000011405	CEP72	protein_coding	0.607009	-1.44232	0.0363582
ENSBTAG00000012465	FOXC2	protein_coding	0.696178	-1.43705	0.0370169
ENSBTAG00000048448	NA	lncRNA	0.61668	-1.74128	0.0371097
ENSBTAG00000003000	TOMT	protein_coding	0.589683	-1.75803	0.0371502
ENSBTAG00000008088	KIF18B	protein_coding	0.605968	-1.23869	0.0378385
ENSBTAG00000052486	NA	protein_coding	0.833231	-2.41361	0.0381217
ENSBTAG00000052136	NA	protein_coding	0.713095	-0.906032	0.0381602
ENSBTAG00000019770	APOA4	protein_coding	0.655704	-1.81338	0.0390227
ENSBTAG00000000836	KRT8	protein_coding	0.673888	0.474901	0.0394881
ENSBTAG00000045625	NTN3	protein_coding	0.591289	-1.45883	0.0395367
ENSBTAG00000040126	DSG4	protein_coding	0.818058	-0.69896	0.0396729
ENSBTAG00000017075	STX1A	protein_coding	0.814221	-1.5466	0.0409583
ENSBTAG00000019053	MAP9	protein_coding	0.655521	-2.15123	0.0415194
ENSBTAG00000050801	NA	protein_coding	0.626011	-2.00746	0.0417319
ENSBTAG00000045493	NA	protein_coding	0.710146	-1.87838	0.0419681
ENSBTAG00000043268	SNORD79	snoRNA	0.653949	-1.85427	0.0420039
ENSBTAG00000001823	STC2	protein_coding	0.95632	-0.152014	0.0423665
ENSBTAG00000011881	TDRD10	protein_coding	0.639995	-1.96389	0.0428002
ENSBTAG00000050288	U4	snRNA	1.11952	-2.39238	0.0430181
ENSBTAG00000052830	CDH19	protein_coding	0.666526	-1.59952	0.0441796
ENSBTAG00000016627	WASF1	protein_coding	0.67226	-1.77343	0.0459678
ENSBTAG00000014725	CD27	protein_coding	0.639133	-1.19087	0.0476369
ENSBTAG00000054525	NA	protein_coding	0.665704	-1.806	0.0488562

## Sheet: downreg_72h
gene_id	gene_name	gene_biotype	logFC	logCPM	FDR
ENSBTAG00000021447	SIM2	protein_coding	-2.70636	1.54938	3.55608e-15
ENSBTAG00000040082	HOXA10	protein_coding	-1.83628	3.31101	7.43366e-13
ENSBTAG00000003278	HOXC10	protein_coding	-1.52786	5.72793	1.11776e-12
ENSBTAG00000011245	PLXNC1	protein_coding	-1.77684	1.32065	6.57584e-12
ENSBTAG00000039242	ZNF10	protein_coding	-1.75864	0.658502	8.91147e-12
ENSBTAG00000052213	ADIPOQ	protein_coding	-7.47648	3.1822	1.05517e-11
ENSBTAG00000002294	SIM1	protein_coding	-8.72562	-0.302365	1.14778e-11
ENSBTAG00000019379	TRARG1	protein_coding	-6.64273	3.27751	1.35512e-11
ENSBTAG00000000097	EFCAB14	protein_coding	-0.72396	4.7156	1.84961e-11
ENSBTAG00000012077	SLF2	protein_coding	-1.56608	4.54547	2.4751e-11
ENSBTAG00000010229	LAMA2	protein_coding	-1.42635	4.96379	2.89115e-11
ENSBTAG00000019929	ITGAV	protein_coding	-1.6409	4.23913	2.89115e-11
ENSBTAG00000015590	CILK1	protein_coding	-1.0136	3.02136	2.93456e-11
ENSBTAG00000019302	BCL2	protein_coding	-2.14398	1.65769	3.60439e-11
ENSBTAG00000011988	KIAA0100	protein_coding	-0.873964	5.35926	3.60439e-11
ENSBTAG00000000201	LTN1	protein_coding	-1.50586	4.15285	3.60439e-11
ENSBTAG00000049220	NA	protein_coding	-2.18656	2.24288	3.60439e-11
ENSBTAG00000001417	ACSM1	protein_coding	-5.48077	2.30905	3.77074e-11
ENSBTAG00000049545	NA	protein_coding	-1.45294	2.16303	4.48808e-11
ENSBTAG00000031749	SLC35E2	protein_coding	-1.69796	2.12185	4.53406e-11
ENSBTAG00000002292	SMARCA1	protein_coding	-0.585643	3.79512	4.54569e-11
ENSBTAG00000010830	LRP1	protein_coding	-1.205	6.67445	4.80576e-11
ENSBTAG00000048562	NA	protein_coding	-2.50477	0.0534004	5.03877e-11
ENSBTAG00000010207	NUDT21	protein_coding	-0.74776	3.07563	5.24404e-11
ENSBTAG00000007567	TMX3	protein_coding	-0.865248	4.19113	5.38587e-11
ENSBTAG00000001114	PRKD3	protein_coding	-1.14858	4.79118	5.55294e-11
ENSBTAG00000008022	PTGFRN	protein_coding	-0.91856	4.43133	5.75646e-11
ENSBTAG00000003186	OTULIN	protein_coding	-0.793584	2.86878	6.00909e-11
ENSBTAG00000008613	TCP11L1	protein_coding	-1.28884	2.74518	6.80604e-11
ENSBTAG00000019197	TASOR2	protein_coding	-0.935843	5.28342	6.98912e-11
ENSBTAG00000007969	CIDEC	protein_coding	-5.86674	3.56024	7.40404e-11
ENSBTAG00000007395	ALS2	protein_coding	-1.5049	4.47707	7.66267e-11
ENSBTAG00000004034	SESN3	protein_coding	-1.81602	2.80016	7.74687e-11
ENSBTAG00000000458	DYNC1LI2	protein_coding	-1.00621	4.58194	8.24482e-11
ENSBTAG00000010375	MSL1	protein_coding	-0.795564	4.79346	8.24482e-11
ENSBTAG00000013621	DPY19L4	protein_coding	-1.70154	2.98682	9.34743e-11
ENSBTAG00000016708	CLTC	protein_coding	-0.803321	7.30666	9.96203e-11
ENSBTAG00000051359	NA	lncRNA	-1.67224	3.0142	1.04836e-10
ENSBTAG00000012251	MTR	protein_coding	-1.81188	3.85352	1.05282e-10
ENSBTAG00000031010	ACAD11	protein_coding	-0.742068	3.55283	1.05299e-10
ENSBTAG00000025308	STON2	protein_coding	-2.09677	2.99366	1.07905e-10
ENSBTAG00000011831	SPPL2A	protein_coding	-1.6904	5.43389	1.07971e-10
ENSBTAG00000035230	TOR1AIP2	protein_coding	-1.52204	3.56049	1.10012e-10
ENSBTAG00000012168	RANBP6	protein_coding	-1.35093	3.56098	1.10644e-10
ENSBTAG00000011666	THRSP	protein_coding	-6.24922	4.52585	1.13875e-10
ENSBTAG00000005445	SLC35D1	protein_coding	-1.76005	1.56838	1.14704e-10
ENSBTAG00000013495	WDFY3	protein_coding	-1.27178	4.75917	1.16695e-10
ENSBTAG00000010247	FKTN	protein_coding	-2.12577	0.911112	1.26572e-10
ENSBTAG00000020379	AREL1	protein_coding	-1.09599	3.74346	1.37731e-10
ENSBTAG00000006985	TM7SF3	protein_coding	-0.83222	4.51569	1.38043e-10
ENSBTAG00000002048	PTPN11	protein_coding	-1.75401	5.08904	1.40328e-10
ENSBTAG00000024595	HECA	protein_coding	-1.816	3.3675	1.41917e-10
ENSBTAG00000005694	TMED10	protein_coding	-0.828947	5.89007	1.45756e-10
ENSBTAG00000033186	OXCT1	protein_coding	-1.37607	6.52103	1.51177e-10
ENSBTAG00000020384	WDR47	protein_coding	-0.782036	4.7765	1.51177e-10
ENSBTAG00000015225	NUP58	protein_coding	-1.29951	3.48755	1.59535e-10
ENSBTAG00000001463	TNKS	protein_coding	-2.03091	3.72975	1.59535e-10
ENSBTAG00000012833	ATG2B	protein_coding	-0.999085	4.38718	1.60255e-10
ENSBTAG00000009698	ABCD3	protein_coding	-0.816264	4.70345	1.60255e-10
ENSBTAG00000017626	GFPT1	protein_coding	-1.94163	2.79003	1.60255e-10
ENSBTAG00000044125	NA	protein_coding	-1.79706	2.54826	1.68273e-10
ENSBTAG00000006388	FBXO45	protein_coding	-1.62429	2.13715	1.71246e-10
ENSBTAG00000004079	ZNF106	protein_coding	-1.69078	9.78083	1.72172e-10
ENSBTAG00000026953	TRIP11	protein_coding	-1.41064	5.12631	1.82841e-10
ENSBTAG00000008665	DIXDC1	protein_coding	-1.7056	3.47856	1.86291e-10
ENSBTAG00000018178	NARF	protein_coding	-0.73911	5.34617	1.91891e-10
ENSBTAG00000017745	IL6ST	protein_coding	-1.56704	5.71719	1.96307e-10
ENSBTAG00000014911	LEP	protein_coding	-6.99878	1.15222	1.96307e-10
ENSBTAG00000007909	NOTCH2	protein_coding	-0.997169	3.3828	2.02453e-10
ENSBTAG00000012067	EPG5	protein_coding	-1.58184	3.73473	2.0259e-10
ENSBTAG00000016229	KLF9	protein_coding	-1.35925	6.07158	2.0259e-10
ENSBTAG00000018488	AFF1	protein_coding	-1.30631	5.50125	2.22902e-10
ENSBTAG00000003836	ADAM19	protein_coding	-1.40756	3.60516	2.27135e-10
ENSBTAG00000007460	RAB11FIP2	protein_coding	-1.14506	3.18922	2.38198e-10
ENSBTAG00000003192	TBC1D16	protein_coding	-1.31249	2.99359	2.44441e-10
ENSBTAG00000011524	XRN1	protein_coding	-1.47539	4.0937	2.44514e-10
ENSBTAG00000004135	LMTK2	protein_coding	-0.68021	4.86675	2.57197e-10
ENSBTAG00000001888	MED13L	protein_coding	-0.9505	5.80962	2.57794e-10
ENSBTAG00000021087	UBR1	protein_coding	-1.38048	4.58045	2.57794e-10
ENSBTAG00000046301	ZNF445	protein_coding	-1.28177	2.79974	2.6032e-10
ENSBTAG00000019538	FBXO28	protein_coding	-1.62516	3.44726	2.68746e-10
ENSBTAG00000003848	ATRN	protein_coding	-1.36084	3.21804	2.78479e-10
ENSBTAG00000001478	DESI2	protein_coding	-1.29049	3.20452	2.83699e-10
ENSBTAG00000020042	KLHL28	protein_coding	-1.46737	2.73707	3.06074e-10
ENSBTAG00000014422	MTMR10	protein_coding	-1.11665	5.31055	3.1806e-10
ENSBTAG00000002476	DNAJC16	protein_coding	-0.723924	3.96827	3.1806e-10
ENSBTAG00000013042	EXOC5	protein_coding	-0.879091	5.38879	3.23757e-10
ENSBTAG00000020482	ASCC3	protein_coding	-0.709517	3.86957	3.26982e-10
ENSBTAG00000021902	ALDH5A1	protein_coding	-1.15476	4.36506	3.26982e-10
ENSBTAG00000039196	NA	protein_coding	-2.78795	0.202107	3.37399e-10
ENSBTAG00000008040	SPART	protein_coding	-0.765474	6.28707	3.39541e-10
ENSBTAG00000009667	SLC25A46	protein_coding	-2.07603	4.45198	3.47086e-10
ENSBTAG00000007467	MIB1	protein_coding	-1.36724	4.96224	3.49357e-10
ENSBTAG00000003040	RALGAPB	protein_coding	-1.48456	4.27223	3.54693e-10
ENSBTAG00000018546	LRBA	protein_coding	-0.834891	3.65926	3.66517e-10
ENSBTAG00000015220	AGO4	protein_coding	-1.80405	3.72058	3.68458e-10
ENSBTAG00000001810	SCAF11	protein_coding	-1.03256	5.61391	3.74955e-10
ENSBTAG00000022808	CACUL1	protein_coding	-2.26443	3.55986	3.74955e-10
ENSBTAG00000004204	GPR107	protein_coding	-1.81005	2.64447	3.77052e-10
ENSBTAG00000013616	AP4E1	protein_coding	-2.0813	4.17969	3.91017e-10
ENSBTAG00000005227	ATF6	protein_coding	-1.29887	3.02371	3.97158e-10
ENSBTAG00000032083	DHX33	protein_coding	-1.01879	1.80652	4.0144e-10
ENSBTAG00000014248	MIER3	protein_coding	-1.61594	2.80681	4.12202e-10
ENSBTAG00000001977	YIPF6	protein_coding	-0.813334	3.93842	4.12202e-10
ENSBTAG00000005359	TGFB2	protein_coding	-0.687946	4.22499	4.15782e-10
ENSBTAG00000016979	PCYT1A	protein_coding	-1.78972	3.74961	4.28766e-10
ENSBTAG00000021869	THAP5	protein_coding	-1.07394	3.19537	4.33259e-10
ENSBTAG00000046255	ATXN1L	protein_coding	-1.04909	3.87118	4.33259e-10
ENSBTAG00000015563	PDE12	protein_coding	-1.15305	2.87007	4.37523e-10
ENSBTAG00000012966	SCRN3	protein_coding	-1.41077	3.13491	4.37523e-10
ENSBTAG00000016046	GOPC	protein_coding	-1.31934	3.90945	4.38916e-10
ENSBTAG00000013716	NR2C2	protein_coding	-0.991678	3.49031	4.40392e-10
ENSBTAG00000001632	NBR1	protein_coding	-0.73166	6.7671	4.45211e-10
ENSBTAG00000038920	VPS13C	protein_coding	-1.32007	5.46389	4.45211e-10
ENSBTAG00000012908	HSPA13	protein_coding	-0.910609	3.17594	4.52699e-10
ENSBTAG00000033735	WASHC4	protein_coding	-1.07786	4.49681	4.68584e-10
ENSBTAG00000021997	ITSN1	protein_coding	-0.972194	4.86135	4.84328e-10
ENSBTAG00000004961	GOSR1	protein_coding	-0.8565	3.08297	4.84802e-10
ENSBTAG00000018697	WDR44	protein_coding	-0.889957	3.61133	4.86017e-10
ENSBTAG00000001168	BRAP	protein_coding	-0.897781	3.91904	4.87425e-10
ENSBTAG00000017108	OTUD3	protein_coding	-1.2356	3.60779	4.95544e-10
ENSBTAG00000003332	RPP40	protein_coding	-1.25611	1.00108	4.95898e-10
ENSBTAG00000017095	DENND4A	protein_coding	-1.01243	4.13189	5.03986e-10
ENSBTAG00000020050	MLEC	protein_coding	-1.62334	3.97419	5.15401e-10
ENSBTAG00000012250	BLOC1S6	protein_coding	-0.855739	4.88146	5.18039e-10
ENSBTAG00000000081	CERT1	protein_coding	-1.53003	5.00359	5.37178e-10
ENSBTAG00000019208	C29H11orf95	protein_coding	-0.921344	1.64104	5.39046e-10
ENSBTAG00000024341	HOXA6	protein_coding	-0.918879	2.30639	5.39046e-10
ENSBTAG00000034005	ZNF35	protein_coding	-0.776487	2.84661	5.39046e-10
ENSBTAG00000033662	NCKAP1	protein_coding	-1.16248	6.00455	5.55316e-10
ENSBTAG00000018986	ACSL4	protein_coding	-1.02289	4.25592	5.57254e-10
ENSBTAG00000019020	TAX1BP1	protein_coding	-0.826971	6.76802	5.5793e-10
ENSBTAG00000018747	PRKAA2	protein_coding	-2.58833	3.91707	5.58179e-10
ENSBTAG00000030174	ACOX1	protein_coding	-1.77271	4.51351	5.58179e-10
ENSBTAG00000011056	IDS	protein_coding	-1.78964	2.24729	5.58179e-10
ENSBTAG00000005444	UGGT1	protein_coding	-1.28576	3.8812	5.58179e-10
ENSBTAG00000000308	ITCH	protein_coding	-1.25078	4.57842	5.60294e-10
ENSBTAG00000007236	PCM1	protein_coding	-1.04409	5.81059	5.61733e-10
ENSBTAG00000010286	NPAT	protein_coding	-1.00808	2.79005	5.64989e-10
ENSBTAG00000021357	ZNF518A	protein_coding	-1.21906	2.16939	5.65091e-10
ENSBTAG00000030674	AK4	protein_coding	-1.22843	3.74021	5.76528e-10
ENSBTAG00000010976	KANK1	protein_coding	-1.01858	6.01177	5.99076e-10
ENSBTAG00000006748	DMXL1	protein_coding	-1.32551	4.48504	6.07297e-10
ENSBTAG00000038116	NA	protein_coding	-1.17166	2.98224	6.25806e-10
ENSBTAG00000012694	UHMK1	protein_coding	-2.82272	2.83276	6.28295e-10
ENSBTAG00000016194	FBXO32	protein_coding	-1.73959	6.95541	6.31074e-10
ENSBTAG00000002504	IREB2	protein_coding	-1.85259	4.78702	6.97822e-10
ENSBTAG00000003953	ZNF316	protein_coding	-0.701842	3.07035	7.01754e-10
ENSBTAG00000032881	SLCO5A1	protein_coding	-2.27217	1.70877	7.13507e-10
ENSBTAG00000011541	RBL1	protein_coding	-1.15603	1.49057	7.14473e-10
ENSBTAG00000012565	PCNX1	protein_coding	-1.27099	4.53199	7.18481e-10
ENSBTAG00000038051	NA	protein_coding	-0.890679	4.16063	7.27134e-10
ENSBTAG00000012099	TMEM87B	protein_coding	-1.29608	2.47737	7.30684e-10
ENSBTAG00000016316	ZZEF1	protein_coding	-1.12941	5.06018	7.43696e-10
ENSBTAG00000022514	CD5L	protein_coding	-2.18779	0.820604	7.49517e-10
ENSBTAG00000024426	PPP1R9A	protein_coding	-1.47269	2.60454	7.50799e-10
ENSBTAG00000038496	CR2	protein_coding	-2.25531	2.26521	7.72116e-10
ENSBTAG00000046174	GNA13	protein_coding	-0.948709	3.06678	7.83423e-10
ENSBTAG00000008063	PPARA	protein_coding	-1.88213	4.69664	7.90971e-10
ENSBTAG00000016471	PDPR	protein_coding	-1.95496	4.56555	7.96413e-10
ENSBTAG00000013658	ERC1	protein_coding	-0.849135	3.454	8.09853e-10
ENSBTAG00000017412	SOCS6	protein_coding	-1.24963	2.7179	8.25283e-10
ENSBTAG00000009391	ADPRH	protein_coding	-0.951958	2.79533	8.4918e-10
ENSBTAG00000003581	SETD7	protein_coding	-2.45923	6.41539	8.51014e-10
ENSBTAG00000011859	IPPK	protein_coding	-0.733395	4.01465	8.51014e-10
ENSBTAG00000007979	TNPO1	protein_coding	-1.09068	5.02969	8.68964e-10
ENSBTAG00000003322	TTLL7	protein_coding	-1.69216	4.15989	8.77833e-10
ENSBTAG00000011081	KBTBD8	protein_coding	-1.38168	2.30702	8.92646e-10
ENSBTAG00000021023	ZMYM4	protein_coding	-1.25146	3.65302	8.93052e-10
ENSBTAG00000010581	MAGI1	protein_coding	-0.676661	4.29033	9.13274e-10
ENSBTAG00000009279	TNKS2	protein_coding	-1.57267	4.92023	9.15922e-10
ENSBTAG00000008577	GRSF1	protein_coding	-0.99433	5.68632	9.50917e-10
ENSBTAG00000050748	NA	lncRNA	-1.4472	3.99514	9.55155e-10
ENSBTAG00000016990	USP24	protein_coding	-1.57696	5.83195	9.56003e-10
ENSBTAG00000012047	JAK2	protein_coding	-0.91005	3.93983	9.62645e-10
ENSBTAG00000000362	SPG11	protein_coding	-0.79479	4.29323	9.64105e-10
ENSBTAG00000015637	IMPAD1	protein_coding	-0.963193	4.11557	9.76714e-10
ENSBTAG00000016529	SLC25A30	protein_coding	-1.58258	5.42856	9.98536e-10
ENSBTAG00000019029	DPH5	protein_coding	-0.787298	3.1263	1.00171e-09
ENSBTAG00000011721	MED13	protein_coding	-1.37636	5.21703	1.0025e-09
ENSBTAG00000054857	NA	protein_coding	-1.57214	2.81071	1.00476e-09
ENSBTAG00000032964	C24H18orf25	protein_coding	-1.00879	4.15298	1.00476e-09
ENSBTAG00000008649	ETV3	protein_coding	-0.796275	3.7402	1.00792e-09
ENSBTAG00000015419	ARHGEF37	protein_coding	-1.54773	2.46662	1.02157e-09
ENSBTAG00000018035	TGFBR1	protein_coding	-1.42178	2.59051	1.02461e-09
ENSBTAG00000021577	ZFYVE16	protein_coding	-1.21089	5.07685	1.02832e-09
ENSBTAG00000039662	NA	protein_coding	-1.47202	3.85879	1.04428e-09
ENSBTAG00000019202	EAF1	protein_coding	-0.83837	4.30389	1.10727e-09
ENSBTAG00000021182	DOCK4	protein_coding	-0.949392	4.03815	1.10727e-09
ENSBTAG00000021675	PJA2	protein_coding	-0.963292	4.88637	1.11286e-09
ENSBTAG00000020218	ANXA7	protein_coding	-1.70588	5.79155	1.11286e-09
ENSBTAG00000008378	FEM1B	protein_coding	-0.907718	5.2887	1.12603e-09
ENSBTAG00000020505	SBNO1	protein_coding	-1.30792	4.28947	1.1368e-09
ENSBTAG00000012293	SPAG9	protein_coding	-0.971451	6.24854	1.15475e-09
ENSBTAG00000016717	CEP68	protein_coding	-1.07821	2.7117	1.15475e-09
ENSBTAG00000011593	QKI	protein_coding	-1.36222	6.80896	1.16913e-09
ENSBTAG00000000974	IARS1	protein_coding	-0.98469	5.57481	1.17631e-09
ENSBTAG00000021208	RRM2B	protein_coding	-1.37012	2.1436	1.17816e-09
ENSBTAG00000008386	CLPX	protein_coding	-0.912934	6.33452	1.18148e-09
ENSBTAG00000004460	RFWD3	protein_coding	-0.871872	1.94399	1.18173e-09
ENSBTAG00000035030	TMED7	protein_coding	-0.677546	5.09933	1.19622e-09
ENSBTAG00000034436	PDPK1	protein_coding	-1.86813	3.93883	1.21746e-09
ENSBTAG00000052673	NA	lncRNA	-1.53932	2.04272	1.25096e-09
ENSBTAG00000020981	MARCHF5	protein_coding	-1.21382	4.58117	1.25856e-09
ENSBTAG00000019953	CYBB	protein_coding	-1.67373	3.64164	1.29356e-09
ENSBTAG00000007441	SEC23IP	protein_coding	-1.22329	5.02795	1.29977e-09
ENSBTAG00000018616	IPO11	protein_coding	-1.25493	3.40431	1.30186e-09
ENSBTAG00000021107	STXBP5	protein_coding	-0.942095	3.44051	1.31523e-09
ENSBTAG00000012687	INSR	protein_coding	-1.1995	4.12296	1.33925e-09
ENSBTAG00000003855	FAM120C	protein_coding	-1.34074	2.2427	1.40118e-09
ENSBTAG00000006695	VCPIP1	protein_coding	-1.82459	4.18955	1.41075e-09
ENSBTAG00000009267	UHRF1BP1	protein_coding	-1.80019	4.50739	1.41922e-09
ENSBTAG00000038979	TMEM167B	protein_coding	-0.833006	3.61971	1.43977e-09
ENSBTAG00000006242	USP9X	protein_coding	-1.27174	7.24668	1.44743e-09
ENSBTAG00000025029	MAN2A1	protein_coding	-0.79594	3.23225	1.45172e-09
ENSBTAG00000039815	ZBTB6	protein_coding	-1.75016	1.01141	1.46002e-09
ENSBTAG00000008709	POGLUT3	protein_coding	-0.673254	2.3672	1.47847e-09
ENSBTAG00000008083	SEL1L	protein_coding	-0.685942	6.16161	1.47982e-09
ENSBTAG00000020378	DLG1	protein_coding	-1.19402	4.44535	1.51806e-09
ENSBTAG00000013143	BAG4	protein_coding	-0.691156	2.26304	1.53235e-09
ENSBTAG00000004400	PRRC2B	protein_coding	-0.64549	5.3608	1.5399e-09
ENSBTAG00000001660	SPTY2D1	protein_coding	-0.796705	2.96444	1.54333e-09
ENSBTAG00000001405	GLCE	protein_coding	-0.829886	3.67932	1.54731e-09
ENSBTAG00000003147	JAK1	protein_coding	-0.766005	6.95519	1.54731e-09
ENSBTAG00000010677	LIMCH1	protein_coding	-2.12997	7.48267	1.55319e-09
ENSBTAG00000052151	NA	lncRNA	-1.34214	4.42583	1.5606e-09
ENSBTAG00000016004	METAP1	protein_coding	-0.866577	5.18739	1.56081e-09
ENSBTAG00000010227	CPSF2	protein_coding	-0.781571	5.10158	1.56394e-09
ENSBTAG00000001619	SERINC5	protein_coding	-0.921624	2.78164	1.57458e-09
ENSBTAG00000010935	EML4	protein_coding	-0.843278	2.86071	1.57745e-09
ENSBTAG00000007570	NDUFAF6	protein_coding	-0.684124	5.14353	1.58352e-09
ENSBTAG00000005627	PAFAH1B2	protein_coding	-1.17174	5.31428	1.58799e-09
ENSBTAG00000002455	KLHL8	protein_coding	-1.52823	2.34993	1.62486e-09
ENSBTAG00000005257	PEX13	protein_coding	-1.34161	3.83613	1.62895e-09
ENSBTAG00000006547	CCDC25	protein_coding	-0.917082	3.69044	1.62895e-09
ENSBTAG00000005419	AOC1	protein_coding	-2.19619	2.25845	1.64164e-09
ENSBTAG00000011789	REST	protein_coding	-0.755112	3.54716	1.6804e-09
ENSBTAG00000014616	SEPSECS	protein_coding	-1.71119	2.28371	1.68931e-09
ENSBTAG00000038794	TMEM245	protein_coding	-2.71665	4.0409	1.72341e-09
ENSBTAG00000006718	NVL	protein_coding	-0.891465	4.56957	1.74786e-09
ENSBTAG00000012213	WAPL	protein_coding	-0.82835	5.47328	1.75042e-09
ENSBTAG00000015077	NA	protein_coding	-0.653494	3.20878	1.75042e-09
ENSBTAG00000013043	AP5M1	protein_coding	-1.15078	2.33774	1.75042e-09
ENSBTAG00000017811	SLC39A9	protein_coding	-0.611007	3.40598	1.75042e-09
ENSBTAG00000010518	MTREX	protein_coding	-0.79515	4.58064	1.76104e-09
ENSBTAG00000019900	LNPEP	protein_coding	-2.18302	3.51071	1.79996e-09
ENSBTAG00000002271	CDADC1	protein_coding	-1.42995	4.90835	1.80219e-09
ENSBTAG00000017569	C20H5orf22	protein_coding	-1.30262	3.24875	1.80336e-09
ENSBTAG00000021226	SAR1B	protein_coding	-1.78966	6.18801	1.8035e-09
ENSBTAG00000020296	UBR3	protein_coding	-2.14301	8.68361	1.82836e-09
ENSBTAG00000012852	DICER1	protein_coding	-1.21792	5.77659	1.85672e-09
ENSBTAG00000012371	CPD	protein_coding	-1.16098	4.72297	1.85798e-09
ENSBTAG00000013455	SPOPL	protein_coding	-1.76108	3.24976	1.88855e-09
ENSBTAG00000003221	ATF7IP	protein_coding	-0.8319	4.49788	1.90148e-09
ENSBTAG00000019669	CD163	protein_coding	-1.9948	3.20254	1.91375e-09
ENSBTAG00000033685	CCNJ	protein_coding	-1.25021	1.46922	1.97821e-09
ENSBTAG00000009061	FAR1	protein_coding	-0.824481	5.13754	1.97821e-09
ENSBTAG00000014267	ZCCHC14	protein_coding	-1.00597	3.76552	1.99788e-09
ENSBTAG00000053677	HERC1	protein_coding	-2.16684	1.22442	2.00406e-09
ENSBTAG00000017128	NUP153	protein_coding	-1.01247	5.24654	2.01931e-09
ENSBTAG00000003097	DENND4C	protein_coding	-0.736448	4.39429	2.03911e-09
ENSBTAG00000000231	BMPR1A	protein_coding	-1.10204	5.48275	2.08289e-09
ENSBTAG00000003062	FAM160B1	protein_coding	-1.33829	3.8517	2.08289e-09
ENSBTAG00000018348	CBLL1	protein_coding	-1.24817	3.8469	2.15102e-09
ENSBTAG00000000545	PPP4R3B	protein_coding	-0.741832	5.5815	2.1571e-09
ENSBTAG00000021020	RIF1	protein_coding	-1.19124	3.87094	2.1571e-09
ENSBTAG00000003444	SYDE2	protein_coding	-1.69861	1.35353	2.1571e-09
ENSBTAG00000015066	LANCL1	protein_coding	-0.823937	6.02891	2.21719e-09
ENSBTAG00000014880	NA	protein_coding	-1.03985	3.15147	2.24199e-09
ENSBTAG00000016838	SRPK1	protein_coding	-1.01278	3.54721	2.29898e-09
ENSBTAG00000021002	ACP2	protein_coding	-1.19833	2.54962	2.31512e-09
ENSBTAG00000024269	TGFBR3	protein_coding	-0.67328	4.95593	2.3217e-09
ENSBTAG00000009416	GPALPP1	protein_coding	-0.762855	3.72417	2.36856e-09
ENSBTAG00000002612	FANCM	protein_coding	-0.82213	3.12984	2.37844e-09
ENSBTAG00000048776	NA	lncRNA	-2.10764	-0.052806	2.38096e-09
ENSBTAG00000002896	KPNA6	protein_coding	-1.35098	5.17239	2.41763e-09
ENSBTAG00000012991	PRUNE2	protein_coding	-2.51064	2.59396	2.42933e-09
ENSBTAG00000019232	TYW5	protein_coding	-0.812106	2.83326	2.43364e-09
ENSBTAG00000002902	ANO6	protein_coding	-1.21918	5.10583	2.46323e-09
ENSBTAG00000016368	LRPPRC	protein_coding	-0.728914	6.50967	2.49482e-09
ENSBTAG00000019938	N4BP1	protein_coding	-1.36064	5.80816	2.53483e-09
ENSBTAG00000011642	RBM27	protein_coding	-1.25149	3.86234	2.55173e-09
ENSBTAG00000011970	FNIP2	protein_coding	-0.709341	3.42923	2.56589e-09
ENSBTAG00000001017	SLK	protein_coding	-1.19772	4.00704	2.5674e-09
ENSBTAG00000021553	PTPN14	protein_coding	-1.08624	5.064	2.65264e-09
ENSBTAG00000020315	DENND5B	protein_coding	-1.97955	2.86271	2.65567e-09
ENSBTAG00000004124	CPOX	protein_coding	-1.0221	3.55634	2.6567e-09
ENSBTAG00000021000	USF3	protein_coding	-1.70292	4.21911	2.6567e-09
ENSBTAG00000003614	AP4B1	protein_coding	-0.805265	2.57717	2.70663e-09
ENSBTAG00000011761	LRP6	protein_coding	-1.19141	3.93039	2.70827e-09
ENSBTAG00000017594	ZHX3	protein_coding	-0.725997	4.08215	2.70908e-09
ENSBTAG00000021768	CCNG2	protein_coding	-0.82535	2.8718	2.71848e-09
ENSBTAG00000012433	DENND1B	protein_coding	-2.41196	4.4034	2.73568e-09
ENSBTAG00000005964	PIGG	protein_coding	-0.949559	2.28453	2.73568e-09
ENSBTAG00000006161	MET	protein_coding	-1.68813	4.57186	2.7738e-09
ENSBTAG00000011155	PUM2	protein_coding	-1.20444	4.75653	2.81089e-09
ENSBTAG00000008908	GZF1	protein_coding	-0.783818	2.27035	2.83442e-09
ENSBTAG00000013725	RBSN	protein_coding	-1.29259	3.84872	2.83442e-09
ENSBTAG00000005550	SOS2	protein_coding	-1.53039	4.72958	2.8427e-09
ENSBTAG00000013464	CEP97	protein_coding	-2.43186	4.61179	2.8562e-09
ENSBTAG00000020312	NCOA2	protein_coding	-1.49087	3.92583	2.88539e-09
ENSBTAG00000031697	KLHDC1	protein_coding	-0.851316	3.13328	2.90318e-09
ENSBTAG00000016077	ZNF317	protein_coding	-0.718263	2.23576	2.91015e-09
ENSBTAG00000019983	ASXL2	protein_coding	-1.05067	3.56785	2.91015e-09
ENSBTAG00000013316	BRPF3	protein_coding	-0.586943	4.68683	2.93098e-09
ENSBTAG00000003178	ATE1	protein_coding	-1.79608	4.57072	2.93938e-09
ENSBTAG00000014455	PDZD2	protein_coding	-1.20448	4.20553	2.94071e-09
ENSBTAG00000024199	KMT2C	protein_coding	-0.890971	5.86915	2.96497e-09
ENSBTAG00000007417	GDF11	protein_coding	-1.32057	3.5214	2.99153e-09
ENSBTAG00000014074	SNX13	protein_coding	-1.29344	4.64455	2.99235e-09
ENSBTAG00000004005	WDR7	protein_coding	-1.89775	4.67873	3.01343e-09
ENSBTAG00000037756	TET1	protein_coding	-1.36895	1.66432	3.05431e-09
ENSBTAG00000015614	LNX2	protein_coding	-0.779441	4.39418	3.08871e-09
ENSBTAG00000040350	XIAP	protein_coding	-1.49121	2.80026	3.13749e-09
ENSBTAG00000010256	TMEM170B	protein_coding	-1.71652	0.65217	3.13749e-09
ENSBTAG00000009131	TTC37	protein_coding	-1.10754	5.12818	3.13749e-09
ENSBTAG00000053476	NA	protein_coding	-1.50669	0.968752	3.20927e-09
ENSBTAG00000011337	ANKRD33B	protein_coding	-1.85886	2.94352	3.2198e-09
ENSBTAG00000014934	DCAF10	protein_coding	-1.19273	2.22215	3.2198e-09
ENSBTAG00000033339	ANKLE2	protein_coding	-1.16866	5.07439	3.25361e-09
ENSBTAG00000004645	ADAMTSL3	protein_coding	-1.34246	2.2749	3.27553e-09
ENSBTAG00000024980	VIT	protein_coding	-1.11241	3.39535	3.3063e-09
ENSBTAG00000002151	ASB15	protein_coding	-1.32045	5.68725	3.41891e-09
ENSBTAG00000027932	BIRC6	protein_coding	-0.642732	5.55216	3.44174e-09
ENSBTAG00000000013	PRKAA1	protein_coding	-0.734515	5.56874	3.44318e-09
ENSBTAG00000006878	NA	protein_coding	-0.975653	3.71697	3.51728e-09
ENSBTAG00000001083	MAP3K20	protein_coding	-0.946601	7.64053	3.52953e-09
ENSBTAG00000017090	SMCR8	protein_coding	-1.41067	2.22541	3.55282e-09
ENSBTAG00000017278	ACBD5	protein_coding	-1.72773	4.50475	3.60045e-09
ENSBTAG00000002280	KIF5B	protein_coding	-1.46251	7.3902	3.61464e-09
ENSBTAG00000016260	LRRK2	protein_coding	-0.645933	3.61778	3.61905e-09
ENSBTAG00000003354	SMCHD1	protein_coding	-0.650922	4.85962	3.65973e-09
ENSBTAG00000045699	CTNNA3	protein_coding	-1.08254	2.60218	3.78233e-09
ENSBTAG00000018852	APC	protein_coding	-0.880804	6.41043	3.78741e-09
ENSBTAG00000002606	LGR4	protein_coding	-0.881947	5.35213	3.81329e-09
ENSBTAG00000005326	CSNK1A1	protein_coding	-1.18989	6.03443	3.82314e-09
ENSBTAG00000020994	C19H17orf75	protein_coding	-0.791923	3.19777	3.8431e-09
ENSBTAG00000010244	CLIC5	protein_coding	-2.18414	5.75765	3.87559e-09
ENSBTAG00000051367	NA	protein_coding	-1.01158	1.71786	3.90661e-09
ENSBTAG00000047621	NA	protein_coding	-1.61503	2.64446	3.95714e-09
ENSBTAG00000032059	TGM5	protein_coding	-6.08154	-2.09015	3.98536e-09
ENSBTAG00000006138	SEMA3C	protein_coding	-2.22516	5.12948	3.98536e-09
ENSBTAG00000021272	ABCG1	protein_coding	-1.43721	1.65949	4.02106e-09
ENSBTAG00000000770	PGM2L1	protein_coding	-2.06889	4.58123	4.02106e-09
ENSBTAG00000014807	DPP8	protein_coding	-1.562	5.32546	4.07964e-09
ENSBTAG00000017450	KLHL24	protein_coding	-1.35137	5.62369	4.10602e-09
ENSBTAG00000002020	CREBRF	protein_coding	-1.48362	2.87986	4.10602e-09
ENSBTAG00000007634	HOOK3	protein_coding	-1.46774	4.14853	4.17085e-09
ENSBTAG00000017719	AKAP6	protein_coding	-1.46123	6.1463	4.18389e-09
ENSBTAG00000012626	B4GALT5	protein_coding	-0.847817	3.68633	4.19612e-09
ENSBTAG00000009407	MBTD1	protein_coding	-1.58681	2.40873	4.21003e-09
ENSBTAG00000015341	DEPTOR	protein_coding	-1.16357	2.66351	4.2371e-09
ENSBTAG00000013048	NIPAL3	protein_coding	-1.20789	1.49292	4.25136e-09
ENSBTAG00000014517	KLB	protein_coding	-5.54707	-0.604783	4.25136e-09
ENSBTAG00000005147	HPS5	protein_coding	-0.738689	2.75073	4.26212e-09
ENSBTAG00000051572	ZNF646	protein_coding	-0.772588	3.05219	4.26541e-09
ENSBTAG00000008562	POGLUT1	protein_coding	-1.15526	2.05108	4.2655e-09
ENSBTAG00000053105	TMEM263	protein_coding	-1.29902	2.54703	4.2655e-09
ENSBTAG00000038181	FOCAD	protein_coding	-0.766394	4.09574	4.2655e-09
ENSBTAG00000022520	BRCA1	protein_coding	-0.920201	1.93375	4.29509e-09
ENSBTAG00000019639	SNX16	protein_coding	-0.988177	1.89422	4.33666e-09
ENSBTAG00000026585	ELOA	protein_coding	-1.39031	3.90121	4.33666e-09
ENSBTAG00000012585	RAB3GAP2	protein_coding	-1.01654	5.65597	4.36152e-09
ENSBTAG00000001894	NEDD1	protein_coding	-1.16902	5.26206	4.36626e-09
ENSBTAG00000022847	HEATR5A	protein_coding	-0.974913	4.5203	4.37573e-09
ENSBTAG00000017809	PDS5A	protein_coding	-0.759116	4.99267	4.37842e-09
ENSBTAG00000008619	SAMD8	protein_coding	-1.43709	3.31536	4.401e-09
ENSBTAG00000006511	MTF1	protein_coding	-0.99758	2.85345	4.40397e-09
ENSBTAG00000012882	CUL5	protein_coding	-1.89658	5.4275	4.43259e-09
ENSBTAG00000014334	ZFYVE26	protein_coding	-0.592904	4.97581	4.49661e-09
ENSBTAG00000015010	TBC1D23	protein_coding	-0.997377	5.24714	4.52008e-09
ENSBTAG00000012741	CCPG1	protein_coding	-0.847726	6.35191	4.52008e-09
ENSBTAG00000015350	PLIN1	protein_coding	-3.60151	4.23188	4.55588e-09
ENSBTAG00000040313	PARS2	protein_coding	-1.9469	-0.598831	4.55822e-09
ENSBTAG00000018456	ZNF7	protein_coding	-0.722894	2.23837	4.57207e-09
ENSBTAG00000013142	MYNN	protein_coding	-0.942617	4.51568	4.58281e-09
ENSBTAG00000004840	C1S	protein_coding	-1.09169	5.64912	4.65514e-09
ENSBTAG00000000125	SPATA5	protein_coding	-0.732028	2.29174	4.66495e-09
ENSBTAG00000001335	GHR	protein_coding	-1.32083	6.6964	4.67038e-09
ENSBTAG00000048798	KIAA1109	protein_coding	-0.922789	5.76737	4.67038e-09
ENSBTAG00000048790	NA	protein_coding	-0.778516	2.96382	4.67038e-09
ENSBTAG00000009885	TACO1	protein_coding	-0.868103	3.77738	4.75707e-09
ENSBTAG00000004246	H6PD	protein_coding	-1.29065	2.15618	4.75707e-09
ENSBTAG00000005946	USP13	protein_coding	-3.20511	6.56248	4.7731e-09
ENSBTAG00000019750	TMEM106B	protein_coding	-1.18028	3.79639	4.82297e-09
ENSBTAG00000011667	PM20D2	protein_coding	-1.78199	3.28509	4.86854e-09
ENSBTAG00000049469	bta-mir-12003	miRNA	-1.7597	0.7898	4.90691e-09
ENSBTAG00000012382	KCTD9	protein_coding	-0.916529	3.26451	4.91863e-09
ENSBTAG00000047673	THUMPD1	protein_coding	-1.77223	3.07748	4.93467e-09
ENSBTAG00000012824	INTU	protein_coding	-0.999284	0.751429	4.93751e-09
ENSBTAG00000016839	MTO1	protein_coding	-1.00354	2.81336	4.93751e-09
ENSBTAG00000016813	SH3D19	protein_coding	-0.636944	3.0922	4.93751e-09
ENSBTAG00000006954	ZNF432	protein_coding	-1.19972	1.31313	4.95374e-09
ENSBTAG00000003376	ASB1	protein_coding	-1.92275	2.86272	4.95374e-09
ENSBTAG00000005967	UBR2	protein_coding	-0.78813	6.7697	5.02998e-09
ENSBTAG00000002615	LONRF3	protein_coding	-1.12384	2.85375	5.02998e-09
ENSBTAG00000045791	ZNF623	protein_coding	-0.955256	1.85745	5.05719e-09
ENSBTAG00000011953	PRKACB	protein_coding	-0.808395	4.0743	5.07934e-09
ENSBTAG00000039343	ZBTB34	protein_coding	-1.31735	0.6061	5.11061e-09
ENSBTAG00000013185	TIMD4	protein_coding	-2.20985	-1.45195	5.14911e-09
ENSBTAG00000009072	ZNF572	protein_coding	-0.754048	3.32192	5.18211e-09
ENSBTAG00000008703	EIF2AK2	protein_coding	-0.732869	1.91761	5.18211e-09
ENSBTAG00000004249	TANC2	protein_coding	-1.37517	3.22369	5.21644e-09
ENSBTAG00000015808	ZNF609	protein_coding	-0.745326	3.10748	5.25406e-09
ENSBTAG00000016757	ZKSCAN1	protein_coding	-1.41794	2.12078	5.32227e-09
ENSBTAG00000004532	FGFR1OP2	protein_coding	-0.855099	3.31689	5.32294e-09
ENSBTAG00000013615	CHORDC1	protein_coding	-0.622552	5.30543	5.32294e-09
ENSBTAG00000017118	FAM8A1	protein_coding	-1.35088	5.60445	5.32294e-09
ENSBTAG00000007976	FAM3C	protein_coding	-0.622131	3.45951	5.33485e-09
ENSBTAG00000007494	SMARCA2	protein_coding	-0.655938	6.95322	5.3829e-09
ENSBTAG00000010052	EXD2	protein_coding	-1.14193	1.90662	5.39452e-09
ENSBTAG00000015200	L2HGDH	protein_coding	-0.954328	4.67166	5.42223e-09
ENSBTAG00000011156	ATP8A1	protein_coding	-1.51025	4.24715	5.42223e-09
ENSBTAG00000020014	CEP104	protein_coding	-1.1736	4.85654	5.4967e-09
ENSBTAG00000023675	ZNF654	protein_coding	-1.03409	3.47701	5.51513e-09
ENSBTAG00000030556	ZNF217	protein_coding	-0.845981	2.23657	5.5518e-09
ENSBTAG00000010255	ZNF24	protein_coding	-1.26803	4.1166	5.57407e-09
ENSBTAG00000025931	NEU3	protein_coding	-1.65662	3.11789	5.5881e-09
ENSBTAG00000001692	NDST1	protein_coding	-0.628272	4.01796	5.59514e-09
ENSBTAG00000014593	NA	protein_coding	-0.883375	1.41131	5.62411e-09
ENSBTAG00000014387	PRKAB2	protein_coding	-2.64441	5.64927	5.63089e-09
ENSBTAG00000009232	PIK3CA	protein_coding	-0.77473	4.1809	5.67082e-09
ENSBTAG00000012771	CSF1R	protein_coding	-1.78632	3.69358	5.7505e-09
ENSBTAG00000008082	CEP350	protein_coding	-1.25159	4.95331	5.76092e-09
ENSBTAG00000020243	SVEP1	protein_coding	-1.16958	3.6822	5.796e-09
ENSBTAG00000018024	NR1D2	protein_coding	-1.73842	5.75588	5.796e-09
ENSBTAG00000017761	SMC1A	protein_coding	-1.50108	4.42387	6.01374e-09
ENSBTAG00000004059	SOAT1	protein_coding	-0.644554	3.07149	6.15191e-09
ENSBTAG00000013793	NEDD4	protein_coding	-0.857758	5.50388	6.22939e-09
ENSBTAG00000050189	NA	protein_coding	-1.8848	1.87645	6.28704e-09
ENSBTAG00000006776	KIAA0930	protein_coding	-1.06239	2.50526	6.28704e-09
ENSBTAG00000014927	OXSR1	protein_coding	-1.25141	4.47845	6.28704e-09
ENSBTAG00000006555	ZMYM1	protein_coding	-0.791264	4.45884	6.29305e-09
ENSBTAG00000010047	TIAM2	protein_coding	-1.11824	2.79023	6.35023e-09
ENSBTAG00000027722	IPO7	protein_coding	-1.37682	6.84287	6.41791e-09
ENSBTAG00000021967	TMEM168	protein_coding	-0.786485	3.25158	6.42196e-09
ENSBTAG00000009286	ZC3H4	protein_coding	-0.635171	3.79106	6.65996e-09
ENSBTAG00000007272	ATP6V0A2	protein_coding	-0.621781	3.75349	6.69154e-09
ENSBTAG00000007071	RAI14	protein_coding	-1.0916	4.65259	6.70626e-09
ENSBTAG00000005863	ATF7	protein_coding	-1.05105	2.69037	6.75439e-09
ENSBTAG00000006679	MITF	protein_coding	-2.13085	4.49442	6.80101e-09
ENSBTAG00000005100	TMEM30A	protein_coding	-0.912933	4.43081	6.81772e-09
ENSBTAG00000013999	FAM20B	protein_coding	-1.59413	3.83249	6.9776e-09
ENSBTAG00000001274	PPM1L	protein_coding	-1.97024	4.76186	6.98753e-09
ENSBTAG00000009637	SLC12A2	protein_coding	-1.74415	5.36507	7.0413e-09
ENSBTAG00000003536	MARCHF6	protein_coding	-1.26051	6.16638	7.0413e-09
ENSBTAG00000001181	RPS6KC1	protein_coding	-0.705496	5.28602	7.2377e-09
ENSBTAG00000003708	SEC23A	protein_coding	-1.00057	5.26653	7.28075e-09
ENSBTAG00000010275	WASHC5	protein_coding	-0.681108	4.58993	7.2926e-09
ENSBTAG00000018469	ALDH6A1	protein_coding	-1.71577	5.71213	7.29896e-09
ENSBTAG00000011354	NUDT9	protein_coding	-0.776334	5.74685	7.30859e-09
ENSBTAG00000020835	KIAA0513	protein_coding	-1.33835	3.46583	7.38232e-09
ENSBTAG00000045717	ADO	protein_coding	-1.81347	2.52816	7.38232e-09
ENSBTAG00000054656	PAIP2B	protein_coding	-0.752001	7.58019	7.4429e-09
ENSBTAG00000053161	NA	protein_coding	-0.934045	2.26405	7.44974e-09
ENSBTAG00000002614	RUFY2	protein_coding	-1.04729	2.55227	7.45258e-09
ENSBTAG00000024387	PNPLA8	protein_coding	-0.974537	4.58245	7.46153e-09
ENSBTAG00000009401	MTRR	protein_coding	-1.24235	2.69626	7.55641e-09
ENSBTAG00000012272	TMEM19	protein_coding	-0.911068	4.24813	7.61697e-09
ENSBTAG00000014159	TTL	protein_coding	-1.13569	4.02336	7.66945e-09
ENSBTAG00000013917	NA	protein_coding	-1.18739	3.305	7.82001e-09
ENSBTAG00000003555	THADA	protein_coding	-0.954149	3.5748	7.87264e-09
ENSBTAG00000010485	MFN1	protein_coding	-0.866756	6.3651	7.89227e-09
ENSBTAG00000006836	FBXO33	protein_coding	-1.16632	1.84106	8.08667e-09
ENSBTAG00000006666	NAA25	protein_coding	-1.10272	4.13996	8.10184e-09
ENSBTAG00000006111	EXOC8	protein_coding	-1.3891	2.92188	8.12173e-09
ENSBTAG00000009565	RASA1	protein_coding	-0.631701	4.2412	8.17932e-09
ENSBTAG00000024657	NA	protein_coding	-1.05716	7.4627	8.18518e-09
ENSBTAG00000002293	ARL5A	protein_coding	-1.17781	4.18888	8.23164e-09
ENSBTAG00000020233	CCDC186	protein_coding	-1.08457	3.80624	8.24143e-09
ENSBTAG00000010422	MDM2	protein_coding	-1.45558	5.55008	8.24143e-09
ENSBTAG00000001754	AHCYL2	protein_coding	-0.992185	6.27228	8.24143e-09
ENSBTAG00000013074	PPP1R15B	protein_coding	-0.690425	4.05595	8.24143e-09
ENSBTAG00000030929	ZNF557	protein_coding	-1.15989	1.20568	8.298e-09
ENSBTAG00000006625	NDC1	protein_coding	-1.14627	1.82109	8.33774e-09
ENSBTAG00000009552	ATP2B1	protein_coding	-0.834971	6.83808	8.33774e-09
ENSBTAG00000023867	RC3H2	protein_coding	-1.7768	2.93453	8.35823e-09
ENSBTAG00000039117	TOGARAM1	protein_coding	-0.735301	2.76971	8.53009e-09
ENSBTAG00000048159	TAB3	protein_coding	-1.9244	3.21728	8.53298e-09
ENSBTAG00000011767	MPP5	protein_coding	-0.755375	5.84618	8.54251e-09
ENSBTAG00000049896	NA	pseudogene	-1.26531	1.01255	8.54251e-09
ENSBTAG00000039307	YAP1	protein_coding	-0.924217	3.27598	8.54664e-09
ENSBTAG00000040551	ZBTB1	protein_coding	-0.692798	3.83597	8.59081e-09
ENSBTAG00000009897	AGPS	protein_coding	-0.697918	5.16242	8.63987e-09
ENSBTAG00000014792	MAP4K5	protein_coding	-0.746719	4.10461	8.88038e-09
ENSBTAG00000047367	CMTR2	protein_coding	-1.10952	1.00117	8.88178e-09
ENSBTAG00000008732	ZC3H12C	protein_coding	-1.97155	2.44459	8.88178e-09
ENSBTAG00000012577	UVSSA	protein_coding	-1.01039	2.54911	8.93959e-09
ENSBTAG00000021963	SLAIN2	protein_coding	-0.973059	5.52515	8.96826e-09
ENSBTAG00000052095	GAT	protein_coding	-4.89421	-1.51398	8.98218e-09
ENSBTAG00000004974	ZDHHC23	protein_coding	-1.99268	0.950254	9.00425e-09
ENSBTAG00000010546	LIN54	protein_coding	-1.16585	3.6141	9.17731e-09
ENSBTAG00000007414	PAPOLG	protein_coding	-0.667315	3.62694	9.33122e-09
ENSBTAG00000006531	DIP2C	protein_coding	-1.43129	5.79313	9.3758e-09
ENSBTAG00000010457	NUAK1	protein_coding	-1.527	2.53931	9.50899e-09
ENSBTAG00000020782	CNOT1	protein_coding	-0.778609	6.52475	9.52874e-09
ENSBTAG00000048956	NA	protein_coding	-2.82172	2.80771	9.5659e-09
ENSBTAG00000016703	CDC73	protein_coding	-0.895911	4.98306	9.69996e-09
ENSBTAG00000011646	ZNF512B	protein_coding	-0.634064	3.15373	9.70213e-09
ENSBTAG00000008285	OXR1	protein_coding	-1.08673	5.53453	9.72071e-09
ENSBTAG00000020855	PTPN4	protein_coding	-2.20522	4.8179	9.72071e-09
ENSBTAG00000004991	ELP1	protein_coding	-1.59516	4.4665	9.77178e-09
ENSBTAG00000019680	ZYG11B	protein_coding	-1.66667	5.82394	1.00539e-08
ENSBTAG00000020221	WNT5A	protein_coding	-1.32505	1.29586	1.01548e-08
ENSBTAG00000046553	SECISBP2L	protein_coding	-0.953234	4.56774	1.02112e-08
ENSBTAG00000018970	XPO5	protein_coding	-0.767529	3.00459	1.02112e-08
ENSBTAG00000007100	TRAPPC10	protein_coding	-0.665293	4.55402	1.02945e-08
ENSBTAG00000019952	ARMC8	protein_coding	-0.644589	5.29123	1.03021e-08
ENSBTAG00000052957	MON1B	protein_coding	-0.850817	1.61851	1.03067e-08
ENSBTAG00000015584	BMI1	protein_coding	-0.677043	5.95948	1.03104e-08
ENSBTAG00000032657	TEAD1	protein_coding	-1.8841	5.08008	1.03728e-08
ENSBTAG00000012762	C7H5orf24	protein_coding	-0.959227	2.90446	1.03832e-08
ENSBTAG00000031572	IFT80	protein_coding	-0.957605	1.74742	1.03965e-08
ENSBTAG00000052989	FZD8	protein_coding	-0.958525	1.57544	1.04097e-08
ENSBTAG00000054388	NA	protein_coding	-1.25997	2.49458	1.04351e-08
ENSBTAG00000018041	ACADSB	protein_coding	-1.05014	5.69693	1.04575e-08
ENSBTAG00000006570	SEC22C	protein_coding	-1.01307	2.33513	1.04575e-08
ENSBTAG00000020410	UFL1	protein_coding	-0.86335	4.99514	1.04575e-08
ENSBTAG00000014884	HIPK3	protein_coding	-2.00293	6.78019	1.04803e-08
ENSBTAG00000003200	NA	protein_coding	-1.62782	4.10784	1.04995e-08
ENSBTAG00000006833	LMAN1	protein_coding	-1.0087	3.9576	1.05261e-08
ENSBTAG00000007595	BROX	protein_coding	-0.746047	5.13111	1.05324e-08
ENSBTAG00000013420	FSD1L	protein_coding	-2.11035	2.85421	1.06938e-08
ENSBTAG00000000061	PCDH7	protein_coding	-1.15575	2.20013	1.08149e-08
ENSBTAG00000011950	EMC1	protein_coding	-0.754211	5.18946	1.08375e-08
ENSBTAG00000017850	ARHGEF6	protein_coding	-0.970944	4.3946	1.08419e-08
ENSBTAG00000009141	FAM210A	protein_coding	-0.870661	3.8896	1.08429e-08
ENSBTAG00000020142	LMBRD2	protein_coding	-1.86965	1.75039	1.0868e-08
ENSBTAG00000000548	KLHDC10	protein_coding	-0.642706	4.35084	1.08718e-08
ENSBTAG00000002792	FUT11	protein_coding	-1.09919	1.43837	1.10603e-08
ENSBTAG00000001586	OTUD7B	protein_coding	-1.73234	4.64793	1.10749e-08
ENSBTAG00000014522	SMIM14	protein_coding	-0.759135	2.70959	1.11794e-08
ENSBTAG00000021323	AGFG1	protein_coding	-0.596803	4.37765	1.12024e-08
ENSBTAG00000020455	ITPR1	protein_coding	-0.673805	4.35019	1.12024e-08
ENSBTAG00000044160	MCCC2	protein_coding	-1.29023	2.95208	1.12117e-08
ENSBTAG00000033137	PSD3	protein_coding	-0.894259	1.70998	1.12388e-08
ENSBTAG00000039172	RABGAP1	protein_coding	-0.68186	5.60828	1.131e-08
ENSBTAG00000017992	CD164	protein_coding	-1.1852	6.09922	1.13509e-08
ENSBTAG00000052708	RC3H1	protein_coding	-1.68542	3.84743	1.15413e-08
ENSBTAG00000019843	HAUS6	protein_coding	-0.976419	2.92374	1.17166e-08
ENSBTAG00000007837	SELENOI	protein_coding	-1.50028	1.04802	1.1729e-08
ENSBTAG00000005754	PPM1K	protein_coding	-1.21676	5.1775	1.17911e-08
ENSBTAG00000020933	HCFC2	protein_coding	-0.695142	4.82312	1.17961e-08
ENSBTAG00000006824	APPL1	protein_coding	-1.11036	4.9407	1.18793e-08
ENSBTAG00000010961	LYRM7	protein_coding	-1.12682	1.97383	1.19804e-08
ENSBTAG00000038251	NAA16	protein_coding	-0.919926	3.48563	1.20477e-08
ENSBTAG00000004008	FAM199X	protein_coding	-2.30077	1.48732	1.2048e-08
ENSBTAG00000016629	ADCY9	protein_coding	-1.20608	5.34961	1.21372e-08
ENSBTAG00000007696	TRAPPC8	protein_coding	-0.752417	5.71981	1.21376e-08
ENSBTAG00000002880	SORBS1	protein_coding	-0.972109	7.35639	1.21461e-08
ENSBTAG00000032477	HECTD1	protein_coding	-1.18585	7.99027	1.22925e-08
ENSBTAG00000015607	ERMP1	protein_coding	-1.11502	1.86399	1.23879e-08
ENSBTAG00000017032	FREM2	protein_coding	-1.57992	1.18272	1.23879e-08
ENSBTAG00000007779	GTF3C3	protein_coding	-0.614177	3.19364	1.24365e-08
ENSBTAG00000000803	ZNF667	protein_coding	-0.839831	3.6396	1.24796e-08
ENSBTAG00000005376	FBXO30	protein_coding	-1.48884	4.32408	1.25056e-08
ENSBTAG00000002291	ZBTB41	protein_coding	-1.31945	1.55673	1.25888e-08
ENSBTAG00000021433	NA	protein_coding	-1.24296	1.76835	1.25918e-08
ENSBTAG00000014171	NAPEPLD	protein_coding	-2.15697	2.60238	1.26079e-08
ENSBTAG00000038323	GLYAT	protein_coding	-5.90197	-0.242689	1.2827e-08
ENSBTAG00000006896	ABCA9	protein_coding	-0.892232	4.0045	1.29117e-08
ENSBTAG00000048747	NA	protein_coding	-1.58559	3.63912	1.30153e-08
ENSBTAG00000018596	PTPN21	protein_coding	-1.5581	7.00614	1.31014e-08
ENSBTAG00000018945	AMOTL1	protein_coding	-1.62005	5.47946	1.31151e-08
ENSBTAG00000021769	CUL3	protein_coding	-0.724192	7.00713	1.31496e-08
ENSBTAG00000009877	MCMBP	protein_coding	-0.739742	4.64253	1.31524e-08
ENSBTAG00000011532	MLLT6	protein_coding	-0.978749	6.23404	1.31963e-08
ENSBTAG00000019742	FOXJ2	protein_coding	-1.33515	5.54509	1.32498e-08
ENSBTAG00000011011	SSH2	protein_coding	-1.39355	5.22317	1.33022e-08
ENSBTAG00000001666	NIP7	protein_coding	-1.62329	1.65246	1.33328e-08
ENSBTAG00000004899	ABLIM1	protein_coding	-0.863123	4.13578	1.33508e-08
ENSBTAG00000016730	ANP32E	protein_coding	-0.675559	5.85319	1.33565e-08
ENSBTAG00000016198	EP300	protein_coding	-0.712478	6.00595	1.34666e-08
ENSBTAG00000004110	NA	pseudogene	-1.71781	-0.734822	1.35614e-08
ENSBTAG00000007589	SMAD9	protein_coding	-1.82736	-0.688786	1.35677e-08
ENSBTAG00000021653	TRIP12	protein_coding	-0.785711	7.55159	1.38345e-08
ENSBTAG00000015824	RNF141	protein_coding	-1.39368	3.35622	1.39414e-08
ENSBTAG00000034113	GALNT10	protein_coding	-1.2073	2.83901	1.39417e-08
ENSBTAG00000001736	UBN1	protein_coding	-0.659289	5.16742	1.40763e-08
ENSBTAG00000009903	PTCH1	protein_coding	-0.607381	2.93332	1.42179e-08
ENSBTAG00000006204	XPNPEP3	protein_coding	-0.990856	2.76901	1.43835e-08
ENSBTAG00000007867	STAT1	protein_coding	-1.15176	6.264	1.44507e-08
ENSBTAG00000005137	LPGAT1	protein_coding	-0.776996	1.68597	1.47133e-08
ENSBTAG00000011752	SYNM	protein_coding	-2.05038	9.25017	1.47573e-08
ENSBTAG00000007876	MAPK8	protein_coding	-0.605803	4.81353	1.47773e-08
ENSBTAG00000013899	LARP4B	protein_coding	-1.08855	5.85001	1.48031e-08
ENSBTAG00000004939	ZNF569	protein_coding	-0.898236	3.13253	1.48224e-08
ENSBTAG00000014543	PLXNA4	protein_coding	-1.41485	0.97024	1.4842e-08
ENSBTAG00000017493	JADE1	protein_coding	-1.09794	3.34812	1.49055e-08
ENSBTAG00000017184	ZBTB33	protein_coding	-0.5902	3.298	1.49652e-08
ENSBTAG00000008849	SORT1	protein_coding	-1.678	4.16924	1.50238e-08
ENSBTAG00000002076	STAU2	protein_coding	-1.11624	5.83941	1.50818e-08
ENSBTAG00000011285	TRMT1L	protein_coding	-0.773789	5.70952	1.51445e-08
ENSBTAG00000012259	PNPO	protein_coding	-1.25964	3.11186	1.51445e-08
ENSBTAG00000046753	NA	protein_coding	-4.94069	-1.54756	1.52125e-08
ENSBTAG00000019217	KIF13A	protein_coding	-0.753708	6.65341	1.52446e-08
ENSBTAG00000023847	IKZF5	protein_coding	-0.820744	4.27686	1.55125e-08
ENSBTAG00000008535	SOCS7	protein_coding	-2.06962	2.97014	1.55125e-08
ENSBTAG00000013859	SCYL2	protein_coding	-0.743533	5.97556	1.55232e-08
ENSBTAG00000014879	FAM185A	protein_coding	-1.32422	1.73222	1.55449e-08
ENSBTAG00000005295	SLC35E1	protein_coding	-1.03927	3.23843	1.56231e-08
ENSBTAG00000019784	PPP2R5E	protein_coding	-0.858546	4.69414	1.57117e-08
ENSBTAG00000012463	ZMAT3	protein_coding	-1.85267	1.47642	1.59265e-08
ENSBTAG00000022114	TMEM65	protein_coding	-1.18126	3.68142	1.59498e-08
ENSBTAG00000050932	NA	protein_coding	-1.93024	0.471686	1.59546e-08
ENSBTAG00000012904	EDEM1	protein_coding	-0.689946	2.84795	1.60766e-08
ENSBTAG00000044044	CLOCK	protein_coding	-1.48116	2.66449	1.61029e-08
ENSBTAG00000004720	SULF1	protein_coding	-1.08751	2.95531	1.63818e-08
ENSBTAG00000001387	WDR73	protein_coding	-0.923796	3.37155	1.65247e-08
ENSBTAG00000003726	MTMR9	protein_coding	-1.07964	2.26093	1.67079e-08
ENSBTAG00000012095	GEMIN5	protein_coding	-0.78248	3.19934	1.67495e-08
ENSBTAG00000021845	STRN3	protein_coding	-0.637513	6.42229	1.67619e-08
ENSBTAG00000000827	TAOK1	protein_coding	-1.33169	2.87584	1.67619e-08
ENSBTAG00000019806	YPEL2	protein_coding	-0.933024	3.21101	1.67745e-08
ENSBTAG00000006678	GATAD2B	protein_coding	-0.937767	3.95754	1.68358e-08
ENSBTAG00000020799	EXOC6B	protein_coding	-0.831952	3.13509	1.69801e-08
ENSBTAG00000007371	SCAMP1	protein_coding	-1.65597	3.34872	1.70162e-08
ENSBTAG00000005519	RNF38	protein_coding	-0.840732	4.14401	1.724e-08
ENSBTAG00000032253	RAD54L2	protein_coding	-0.741823	2.78307	1.7306e-08
ENSBTAG00000002278	FBN1	protein_coding	-1.15062	7.40062	1.75085e-08
ENSBTAG00000020309	G3BP1	protein_coding	-0.667474	5.56584	1.75085e-08
ENSBTAG00000049619	GFOD1	protein_coding	-1.14797	3.28007	1.75581e-08
ENSBTAG00000008183	MBTPS2	protein_coding	-0.663501	3.09558	1.75581e-08
ENSBTAG00000007386	NUDCD1	protein_coding	-0.601518	3.64724	1.75655e-08
ENSBTAG00000008446	TYW1	protein_coding	-1.40097	3.33885	1.76944e-08
ENSBTAG00000016858	SAR1A	protein_coding	-0.682967	4.14317	1.78813e-08
ENSBTAG00000003081	RWDD4	protein_coding	-1.25133	4.98924	1.80433e-08
ENSBTAG00000031188	ADIG	protein_coding	-5.89318	-0.169524	1.80739e-08
ENSBTAG00000020456	AGPAT3	protein_coding	-0.90673	4.67304	1.8174e-08
ENSBTAG00000032637	EXOC1	protein_coding	-0.649095	4.09478	1.8275e-08
ENSBTAG00000001314	TRMT6	protein_coding	-0.678913	3.41527	1.84145e-08
ENSBTAG00000011087	ARID2	protein_coding	-0.85627	3.24667	1.84315e-08
ENSBTAG00000002392	NA	protein_coding	-1.86862	5.21949	1.84364e-08
ENSBTAG00000006499	PIP4K2B	protein_coding	-1.71542	6.31292	1.88311e-08
ENSBTAG00000009598	CHM	protein_coding	-0.952922	3.99186	1.88338e-08
ENSBTAG00000003550	C29H11orf54	protein_coding	-0.752093	3.59317	1.88354e-08
ENSBTAG00000000115	VPS54	protein_coding	-0.63843	3.52799	1.88547e-08
ENSBTAG00000002177	PIKFYVE	protein_coding	-0.928194	2.33437	1.89561e-08
ENSBTAG00000007108	LGALS12	protein_coding	-7.09651	-1.32107	1.89561e-08
ENSBTAG00000016185	ENAH	protein_coding	-1.32435	4.14815	1.89561e-08
ENSBTAG00000010694	BICC1	protein_coding	-1.20321	2.15911	1.90606e-08
ENSBTAG00000019592	MBD5	protein_coding	-0.834921	3.01795	1.90781e-08
ENSBTAG00000012341	CSNK2A1	protein_coding	-0.642404	5.92913	1.9333e-08
ENSBTAG00000000682	NA	protein_coding	-0.87404	3.18107	1.94965e-08
ENSBTAG00000017440	METTL16	protein_coding	-0.763725	3.34356	1.9497e-08
ENSBTAG00000000446	ATP11A	protein_coding	-1.19036	2.32711	1.96145e-08
ENSBTAG00000005861	CCNT1	protein_coding	-1.0963	3.37454	1.97614e-08
ENSBTAG00000021393	FLRT2	protein_coding	-0.731323	2.58957	1.99288e-08
ENSBTAG00000001280	CLPB	protein_coding	-0.994526	2.74416	1.99817e-08
ENSBTAG00000037488	JRKL	protein_coding	-0.912685	1.81388	2.00138e-08
ENSBTAG00000016987	WDCP	protein_coding	-1.01123	1.05387	2.00138e-08
ENSBTAG00000007120	ARFGEF2	protein_coding	-0.601899	5.33821	2.01108e-08
ENSBTAG00000047679	DNTTIP2	protein_coding	-0.843243	4.88227	2.04831e-08
ENSBTAG00000030520	PROB1	protein_coding	-0.693779	6.25481	2.0525e-08
ENSBTAG00000038498	ZBTB39	protein_coding	-1.10456	0.873798	2.07664e-08
ENSBTAG00000052707	NA	protein_coding	-1.45875	1.18143	2.11609e-08
ENSBTAG00000009151	PYGO1	protein_coding	-1.44397	4.48938	2.11609e-08
ENSBTAG00000049358	ZNF287	protein_coding	-0.828794	1.7936	2.12244e-08
ENSBTAG00000017175	RNF216	protein_coding	-0.828839	4.53305	2.1291e-08
ENSBTAG00000015376	FBXW11	protein_coding	-0.617491	6.08073	2.13499e-08
ENSBTAG00000003035	IMPACT	protein_coding	-0.992049	2.54898	2.15018e-08
ENSBTAG00000006027	USP34	protein_coding	-0.945675	7.15505	2.15436e-08
ENSBTAG00000027684	FOLR2	protein_coding	-1.5989	1.3054	2.15436e-08
ENSBTAG00000053726	EIF4EBP2	protein_coding	-1.47321	6.90446	2.15649e-08
ENSBTAG00000003872	NA	protein_coding	-0.956756	2.90549	2.17425e-08
ENSBTAG00000007666	IGF2BP2	protein_coding	-1.235	1.51783	2.18009e-08
ENSBTAG00000010945	SEC24B	protein_coding	-0.730111	5.29315	2.19684e-08
ENSBTAG00000034823	AGGF1	protein_coding	-0.600145	5.15909	2.19771e-08
ENSBTAG00000043964	ARL5B	protein_coding	-1.73527	0.888527	2.19771e-08
ENSBTAG00000012010	PANX1	protein_coding	-1.21137	3.05589	2.21159e-08
ENSBTAG00000019564	SMU1	protein_coding	-0.593281	5.28826	2.22268e-08
ENSBTAG00000019675	ATXN1	protein_coding	-1.19427	3.92532	2.22313e-08
ENSBTAG00000012375	KLHL9	protein_coding	-0.694517	2.90754	2.23981e-08
ENSBTAG00000008866	GANC	protein_coding	-1.89845	4.17398	2.24163e-08
ENSBTAG00000007962	ATP9A	protein_coding	-1.66514	6.2244	2.26028e-08
ENSBTAG00000000023	RNF2	protein_coding	-0.693372	3.81734	2.28134e-08
ENSBTAG00000020180	TMED5	protein_coding	-1.15308	4.71849	2.29758e-08
ENSBTAG00000006142	DHX36	protein_coding	-0.679152	4.13954	2.29758e-08
ENSBTAG00000007898	CYBRD1	protein_coding	-0.97595	2.95609	2.29758e-08
ENSBTAG00000004091	GTF3C4	protein_coding	-1.24291	2.24852	2.29758e-08
ENSBTAG00000020679	CNTN1	protein_coding	-1.2567	2.17144	2.3016e-08
ENSBTAG00000022084	NA	pseudogene	-1.62408	2.31175	2.31358e-08
ENSBTAG00000011070	RTCB	protein_coding	-0.654699	4.6716	2.32779e-08
ENSBTAG00000027397	PPP1R3D	protein_coding	-1.49666	2.03563	2.37012e-08
ENSBTAG00000022013	CBR4	protein_coding	-0.759768	5.38277	2.3987e-08
ENSBTAG00000011597	PDS5B	protein_coding	-0.609301	3.99668	2.40296e-08
ENSBTAG00000014389	SP4	protein_coding	-1.29469	2.68331	2.43325e-08
ENSBTAG00000011829	NF1	protein_coding	-1.38735	0.699493	2.47022e-08
ENSBTAG00000010514	ASB7	protein_coding	-1.19115	1.43494	2.47573e-08
ENSBTAG00000017557	QRSL1	protein_coding	-0.838372	4.39664	2.49705e-08
ENSBTAG00000007730	ZFX	protein_coding	-0.645443	5.12775	2.49938e-08
ENSBTAG00000011234	FOXO3	protein_coding	-1.4782	4.49957	2.5677e-08
ENSBTAG00000040368	AAGAB	protein_coding	-0.860273	4.22668	2.56946e-08
ENSBTAG00000035265	TMEM192	protein_coding	-0.784939	2.22118	2.56946e-08
ENSBTAG00000003481	OTUD6B	protein_coding	-1.15925	4.35957	2.60543e-08
ENSBTAG00000016779	CLIP1	protein_coding	-0.891337	8.2128	2.60543e-08
ENSBTAG00000009125	ALDH1A3	protein_coding	-1.03756	2.61262	2.61749e-08
ENSBTAG00000010217	ZNF318	protein_coding	-0.789909	5.0873	2.62193e-08
ENSBTAG00000005221	WNK1	protein_coding	-0.663078	7.12392	2.63756e-08
ENSBTAG00000015909	PDE8A	protein_coding	-1.20069	6.30829	2.64887e-08
ENSBTAG00000055207	SCD	protein_coding	-2.71379	8.1672	2.68036e-08
ENSBTAG00000008587	GSTT2	protein_coding	-4.27671	-0.387394	2.69029e-08
ENSBTAG00000013180	POT1	protein_coding	-0.834743	2.31877	2.69029e-08
ENSBTAG00000000291	DHTKD1	protein_coding	-0.64805	5.81759	2.69737e-08
ENSBTAG00000000175	N4BP2	protein_coding	-1.11325	2.39087	2.69824e-08
ENSBTAG00000020583	AASDH	protein_coding	-0.602395	3.9904	2.72604e-08
ENSBTAG00000054239	NA	protein_coding	-2.15895	6.838	2.7289e-08
ENSBTAG00000017129	CLCC1	protein_coding	-0.594438	4.70339	2.74055e-08
ENSBTAG00000002202	CRAMP1	protein_coding	-0.726505	2.53562	2.74848e-08
ENSBTAG00000013184	CEP120	protein_coding	-0.665122	5.27348	2.74848e-08
ENSBTAG00000010337	ALG11	protein_coding	-0.67951	2.0879	2.75409e-08
ENSBTAG00000004709	MAPK9	protein_coding	-1.29487	3.63863	2.7672e-08
ENSBTAG00000011545	GDA	protein_coding	-0.877998	2.14495	2.78346e-08
ENSBTAG00000011143	KPNA1	protein_coding	-1.32069	6.38548	2.83596e-08
ENSBTAG00000016848	GTF2E1	protein_coding	-0.622325	4.76376	2.84123e-08
ENSBTAG00000016496	ZNF641	protein_coding	-1.69101	1.98557	2.86612e-08
ENSBTAG00000005430	MB21D2	protein_coding	-1.13039	1.23542	2.8881e-08
ENSBTAG00000008816	TRIM2	protein_coding	-0.801585	5.40876	2.88947e-08
ENSBTAG00000016103	CBFB	protein_coding	-0.980259	3.82093	3.00409e-08
ENSBTAG00000003588	ZFAND1	protein_coding	-0.600041	2.98956	3.00409e-08
ENSBTAG00000015073	CRPPA	protein_coding	-1.32351	2.20538	3.01225e-08
ENSBTAG00000011333	CLASP2	protein_coding	-1.29379	6.61017	3.02402e-08
ENSBTAG00000002769	AP1G1	protein_coding	-0.790115	4.90674	3.03113e-08
ENSBTAG00000008236	OR51E2	protein_coding	-1.37811	0.52399	3.05078e-08
ENSBTAG00000011322	HIPK1	protein_coding	-0.853651	4.20354	3.09409e-08
ENSBTAG00000014021	UBN2	protein_coding	-1.49624	3.23223	3.09409e-08
ENSBTAG00000011785	WDR26	protein_coding	-0.783004	5.8686	3.10777e-08
ENSBTAG00000002983	NT5C1A	protein_coding	-1.81542	5.12547	3.13419e-08
ENSBTAG00000021900	PKN2	protein_coding	-0.685598	3.99089	3.14395e-08
ENSBTAG00000016497	FAM168A	protein_coding	-1.31466	1.75701	3.16652e-08
ENSBTAG00000039823	KBTBD7	protein_coding	-1.36582	0.815809	3.16652e-08
ENSBTAG00000004368	NFATC3	protein_coding	-1.60477	5.54361	3.18855e-08
ENSBTAG00000021756	ZDHHC17	protein_coding	-1.10788	3.77566	3.19049e-08
ENSBTAG00000044292	bta-mir-2416	miRNA	-1.56471	-0.442045	3.22385e-08
ENSBTAG00000022255	AR	protein_coding	-1.39275	1.57306	3.27203e-08
ENSBTAG00000007791	KCNQ5	protein_coding	-1.48504	2.34254	3.27738e-08
ENSBTAG00000018577	SLC7A1	protein_coding	-0.942349	1.84146	3.27738e-08
ENSBTAG00000007268	F13A1	protein_coding	-1.59041	3.94625	3.30197e-08
ENSBTAG00000001737	TUT7	protein_coding	-0.640395	4.49656	3.30282e-08
ENSBTAG00000003546	TFAM	protein_coding	-1.49503	3.50223	3.31559e-08
ENSBTAG00000001475	MCUR1	protein_coding	-0.704225	3.72437	3.33338e-08
ENSBTAG00000005090	CEMIP2	protein_coding	-0.768364	6.04099	3.36006e-08
ENSBTAG00000035907	DDX3X	protein_coding	-1.07115	7.52198	3.38981e-08
ENSBTAG00000005190	TSC1	protein_coding	-0.865151	4.97175	3.39536e-08
ENSBTAG00000006768	ENTPD4	protein_coding	-0.73301	4.62075	3.46726e-08
ENSBTAG00000011102	TPCN1	protein_coding	-0.725637	3.36312	3.4848e-08
ENSBTAG00000014318	SLC33A1	protein_coding	-0.590955	3.98877	3.49638e-08
ENSBTAG00000011826	PEX26	protein_coding	-1.00906	2.84073	3.5037e-08
ENSBTAG00000000511	CNST	protein_coding	-1.23648	3.89246	3.52068e-08
ENSBTAG00000016221	AMOT	protein_coding	-1.19165	6.18891	3.53244e-08
ENSBTAG00000026097	LIMD1	protein_coding	-1.19316	3.57799	3.5986e-08
ENSBTAG00000050549	KLHL11	protein_coding	-0.685512	2.81386	3.61493e-08
ENSBTAG00000048140	DNAAF5	protein_coding	-0.604361	4.21395	3.61493e-08
ENSBTAG00000015286	GOLGA1	protein_coding	-0.70635	4.65788	3.63859e-08
ENSBTAG00000003876	MCU	protein_coding	-1.1303	4.95499	3.64058e-08
ENSBTAG00000000683	WDR37	protein_coding	-0.716583	4.12935	3.6522e-08
ENSBTAG00000019294	ABCC9	protein_coding	-1.24811	5.99522	3.65673e-08
ENSBTAG00000004575	FAM126A	protein_coding	-0.766418	3.12137	3.65917e-08
ENSBTAG00000044017	MSRB3	protein_coding	-0.948791	6.87837	3.67825e-08
ENSBTAG00000016563	GOLGA4	protein_coding	-0.78535	8.80977	3.72213e-08
ENSBTAG00000049909	AGBL1	protein_coding	-1.93831	3.18025	3.72246e-08
ENSBTAG00000001113	NDUFAF7	protein_coding	-1.06002	3.25855	3.7364e-08
ENSBTAG00000003687	FOXK2	protein_coding	-0.808471	4.84954	3.75502e-08
ENSBTAG00000007802	BCLAF1	protein_coding	-0.82557	5.61141	3.75821e-08
ENSBTAG00000024822	SETX	protein_coding	-0.626363	5.24141	3.76763e-08
ENSBTAG00000023416	PPP2R3A	protein_coding	-0.685277	7.67694	3.76902e-08
ENSBTAG00000053833	NA	protein_coding	-0.817539	1.43408	3.79591e-08
ENSBTAG00000018114	ACVR2A	protein_coding	-0.617188	4.00349	3.79591e-08
ENSBTAG00000017164	LARP4	protein_coding	-0.759426	5.92791	3.83095e-08
ENSBTAG00000011976	CYP4B1	protein_coding	-1.13619	1.97044	3.84109e-08
ENSBTAG00000019852	PDHA1	protein_coding	-0.756417	8.52941	3.85507e-08
ENSBTAG00000010630	ABHD18	protein_coding	-1.82992	3.75635	3.87597e-08
ENSBTAG00000013858	C25H16orf72	protein_coding	-1.07847	4.85987	3.8962e-08
ENSBTAG00000021033	SGK2	protein_coding	-4.70087	-1.0347	3.8962e-08
ENSBTAG00000002033	UBXN2A	protein_coding	-1.70494	5.29864	3.89903e-08
ENSBTAG00000014889	DCBLD2	protein_coding	-0.589823	2.98659	3.91877e-08
ENSBTAG00000005165	CSGALNACT2	protein_coding	-0.672679	5.61905	3.92725e-08
ENSBTAG00000021910	TBL1XR1	protein_coding	-1.21022	3.95034	3.9345e-08
ENSBTAG00000052696	NA	protein_coding	-1.36263	0.920675	3.94733e-08
ENSBTAG00000020272	SIK2	protein_coding	-1.27024	3.90529	3.96226e-08
ENSBTAG00000015698	FYCO1	protein_coding	-0.808081	7.24314	3.96878e-08
ENSBTAG00000001061	PRKCA	protein_coding	-0.853703	3.51515	3.97152e-08
ENSBTAG00000018879	ZNF451	protein_coding	-0.710659	2.77817	3.98778e-08
ENSBTAG00000010547	CEP76	protein_coding	-0.673479	2.61896	3.98841e-08
ENSBTAG00000003906	SUPT7L	protein_coding	-0.684212	3.33034	4e-08
ENSBTAG00000032187	ZNF697	protein_coding	-1.19998	0.0984717	4.00863e-08
ENSBTAG00000019625	EHHADH	protein_coding	-1.83344	3.44612	4.01632e-08
ENSBTAG00000019214	USP14	protein_coding	-0.813841	5.4221	4.02798e-08
ENSBTAG00000002348	SLC4A4	protein_coding	-1.64329	2.95565	4.0897e-08
ENSBTAG00000003372	SLC35B4	protein_coding	-1.66789	-0.654606	4.1177e-08
ENSBTAG00000054229	C2CD3	protein_coding	-1.18816	0.44681	4.126e-08
ENSBTAG00000001393	MTF2	protein_coding	-0.666123	3.24063	4.18008e-08
ENSBTAG00000007608	BMT2	protein_coding	-1.00483	3.31928	4.197e-08
ENSBTAG00000001133	VWA8	protein_coding	-0.791195	4.02062	4.20335e-08
ENSBTAG00000003403	PADI2	protein_coding	-1.57873	5.57663	4.20666e-08
ENSBTAG00000052575	NA	lncRNA	-1.83049	1.72721	4.2366e-08
ENSBTAG00000000199	PDP1	protein_coding	-0.697761	6.68452	4.2628e-08
ENSBTAG00000005351	RFXAP	protein_coding	-0.63589	2.41507	4.27939e-08
ENSBTAG00000015536	CPNE3	protein_coding	-0.598865	3.96877	4.29575e-08
ENSBTAG00000019138	KIF3C	protein_coding	-0.8176	3.08045	4.29697e-08
ENSBTAG00000017597	ESCO1	protein_coding	-0.964181	4.10979	4.31142e-08
ENSBTAG00000011885	NNT	protein_coding	-1.64012	7.67516	4.31396e-08
ENSBTAG00000008204	CARNMT1	protein_coding	-1.63561	4.42575	4.3505e-08
ENSBTAG00000004922	AGPAT5	protein_coding	-1.24258	7.18604	4.3505e-08
ENSBTAG00000009023	TMTC3	protein_coding	-1.08219	2.73429	4.37309e-08
ENSBTAG00000017734	NA	protein_coding	-1.27789	4.28676	4.39542e-08
ENSBTAG00000016367	RBM18	protein_coding	-1.04653	4.14103	4.41545e-08
ENSBTAG00000023989	MSANTD4	protein_coding	-0.59928	3.04597	4.43004e-08
ENSBTAG00000021091	ANKFY1	protein_coding	-0.678526	3.68242	4.48733e-08
ENSBTAG00000021976	NDUFS1	protein_coding	-0.941057	8.27378	4.53694e-08
ENSBTAG00000050482	ZNF148	protein_coding	-0.967231	3.82429	4.53725e-08
ENSBTAG00000006843	UTP15	protein_coding	-0.742212	4.51056	4.55851e-08
ENSBTAG00000005847	ROCK2	protein_coding	-1.46499	6.00901	4.5713e-08
ENSBTAG00000021183	MAP3K21	protein_coding	-0.894434	2.30463	4.5929e-08
ENSBTAG00000011628	EGFR	protein_coding	-0.98938	3.47477	4.59768e-08
ENSBTAG00000027728	NUDT12	protein_coding	-0.787383	4.17216	4.64765e-08
ENSBTAG00000054797	NA	protein_coding	-1.22304	1.77857	4.69095e-08
ENSBTAG00000009805	CFDP2	protein_coding	-0.774439	5.57741	4.69731e-08
ENSBTAG00000009272	ELMSAN1	protein_coding	-0.988156	3.87956	4.71716e-08
ENSBTAG00000014691	ARFGEF1	protein_coding	-0.883366	6.55265	4.73466e-08
ENSBTAG00000006246	CBX5	protein_coding	-0.67267	3.41487	4.77275e-08
ENSBTAG00000004287	EVC	protein_coding	-0.62115	1.8756	4.80091e-08
ENSBTAG00000002423	PSMD12	protein_coding	-0.678523	5.77971	4.81129e-08
ENSBTAG00000006013	NT5DC3	protein_coding	-2.3827	3.26649	4.81927e-08
ENSBTAG00000006672	SYNCRIP	protein_coding	-0.704111	5.42236	4.82107e-08
ENSBTAG00000003793	NGLY1	protein_coding	-0.68002	5.30556	4.85928e-08
ENSBTAG00000051855	NA	protein_coding	-2.44118	2.15798	4.87071e-08
ENSBTAG00000033679	HLCS	protein_coding	-1.34926	3.15742	4.87786e-08
ENSBTAG00000005102	PHTF2	protein_coding	-1.03486	6.15665	4.94194e-08
ENSBTAG00000008728	MRTFB	protein_coding	-1.0065	4.7511	4.94739e-08
ENSBTAG00000019501	NUDT15	protein_coding	-1.49282	1.99182	5.03174e-08
ENSBTAG00000000379	GOLT1B	protein_coding	-0.815972	2.64322	5.04309e-08
ENSBTAG00000012143	TECPR2	protein_coding	-0.809077	2.96586	5.05899e-08
ENSBTAG00000010564	ELOVL6	protein_coding	-3.46984	3.70426	5.09005e-08
ENSBTAG00000004432	CHRDL1	protein_coding	-0.893239	4.68521	5.10383e-08
ENSBTAG00000018094	ZNF689	protein_coding	-1.01718	1.9596	5.1298e-08
ENSBTAG00000013592	ZNF248	protein_coding	-1.22358	2.80719	5.16291e-08
ENSBTAG00000021201	FAM126B	protein_coding	-1.26621	2.27934	5.20554e-08
ENSBTAG00000008844	EXTL3	protein_coding	-0.843321	2.61595	5.26495e-08
ENSBTAG00000015303	MPP6	protein_coding	-1.62766	2.78468	5.27662e-08
ENSBTAG00000002393	C23H6orf89	protein_coding	-0.663255	3.93774	5.373e-08
ENSBTAG00000049010	RNF150	protein_coding	-1.07914	4.18553	5.41435e-08
ENSBTAG00000013167	SIGLEC1	protein_coding	-2.48026	-0.53575	5.41979e-08
ENSBTAG00000032763	RANBP10	protein_coding	-1.05204	3.8729	5.4235e-08
ENSBTAG00000014984	RPRD2	protein_coding	-0.611786	4.79495	5.43899e-08
ENSBTAG00000019585	MYOM1	protein_coding	-0.737878	9.99262	5.44238e-08
ENSBTAG00000011193	C1QC	protein_coding	-1.70014	3.0756	5.44811e-08
ENSBTAG00000004979	MRS2	protein_coding	-0.878264	5.3277	5.46903e-08
ENSBTAG00000009239	SLC16A10	protein_coding	-1.50152	-0.0964072	5.49357e-08
ENSBTAG00000044185	SOX6	protein_coding	-2.14152	4.07941	5.51447e-08
ENSBTAG00000036262	GBE1	protein_coding	-0.67904	4.82523	5.61842e-08
ENSBTAG00000015325	MTOR	protein_coding	-0.688533	5.14903	5.61983e-08
ENSBTAG00000011876	MORC3	protein_coding	-1.16514	3.85325	5.62428e-08
ENSBTAG00000001348	COMMD8	protein_coding	-1.58179	2.64131	5.62561e-08
ENSBTAG00000013238	CDK12	protein_coding	-0.627127	3.97379	5.65078e-08
ENSBTAG00000005215	IL10RA	protein_coding	-1.15387	1.22928	5.66369e-08
ENSBTAG00000016650	TIGAR	protein_coding	-1.07069	2.53528	5.67986e-08
ENSBTAG00000007462	ASTE1	protein_coding	-0.737673	1.13367	5.71603e-08
ENSBTAG00000009519	TRIM23	protein_coding	-1.31005	3.55239	5.72506e-08
ENSBTAG00000002885	MSR1	protein_coding	-1.65005	1.22742	5.72589e-08
ENSBTAG00000020661	ABCA1	protein_coding	-1.30794	4.2793	5.82477e-08
ENSBTAG00000018088	SETBP1	protein_coding	-1.6905	4.15767	5.8526e-08
ENSBTAG00000004746	HELZ	protein_coding	-0.73136	4.29541	5.87813e-08
ENSBTAG00000040206	ZNF770	protein_coding	-1.4851	3.92339	5.89662e-08
ENSBTAG00000002594	ZNF436	protein_coding	-0.826427	1.43488	5.91461e-08
ENSBTAG00000003111	ATM	protein_coding	-0.728028	3.19277	5.91811e-08
ENSBTAG00000019847	CPEB2	protein_coding	-1.3382	3.32987	5.91872e-08
ENSBTAG00000026275	CCL24	protein_coding	-1.93587	0.595783	5.95143e-08
ENSBTAG00000002586	TCF12	protein_coding	-0.732218	4.3196	5.99946e-08
ENSBTAG00000012828	TBC1D15	protein_coding	-0.654068	4.31416	6.04324e-08
ENSBTAG00000010350	USP53	protein_coding	-0.92739	5.52303	6.05971e-08
ENSBTAG00000013460	ZBTB11	protein_coding	-1.09963	4.35602	6.20207e-08
ENSBTAG00000013421	PRMT3	protein_coding	-0.813431	3.15102	6.23343e-08
ENSBTAG00000009778	KRAS	protein_coding	-1.14538	3.61794	6.25951e-08
ENSBTAG00000049615	VAMP7	protein_coding	-1.08768	1.29111	6.25971e-08
ENSBTAG00000048903	PRNP	protein_coding	-1.21702	5.91087	6.26563e-08
ENSBTAG00000032719	TFRC	protein_coding	-2.18293	8.22501	6.34372e-08
ENSBTAG00000009208	TCTN1	protein_coding	-0.594894	2.04138	6.4256e-08
ENSBTAG00000016362	POU6F1	protein_coding	-1.20364	1.97029	6.4256e-08
ENSBTAG00000033160	FAM114A1	protein_coding	-0.72041	2.38719	6.4256e-08
ENSBTAG00000021316	COL4A3	protein_coding	-1.66076	1.18562	6.44188e-08
ENSBTAG00000030470	NA	protein_coding	-1.06346	1.6737	6.49899e-08
ENSBTAG00000044868	bta-mir-1843	miRNA	-2.04451	-1.55303	6.7085e-08
ENSBTAG00000016094	SLC36A1	protein_coding	-1.40105	-0.0144096	6.76305e-08
ENSBTAG00000023846	NA	protein_coding	-0.633318	2.1419	6.80262e-08
ENSBTAG00000007943	AZIN1	protein_coding	-0.608458	6.74779	6.86744e-08
ENSBTAG00000012636	IKZF4	protein_coding	-1.16494	1.2546	6.9255e-08
ENSBTAG00000010063	KDM3B	protein_coding	-0.675295	4.91206	6.955e-08
ENSBTAG00000016924	CAP2	protein_coding	-1.58037	7.7037	6.98167e-08
ENSBTAG00000019565	NCOA4	protein_coding	-0.62797	6.49038	6.98167e-08
ENSBTAG00000015839	MAP4	protein_coding	-1.11577	9.31974	6.99122e-08
ENSBTAG00000002625	MAP3K7	protein_coding	-0.694407	4.68419	7.09909e-08
ENSBTAG00000014474	API5	protein_coding	-0.988323	5.19317	7.10365e-08
ENSBTAG00000046956	STYX	protein_coding	-0.855404	3.00983	7.11585e-08
ENSBTAG00000014205	PRKAR2A	protein_coding	-2.25715	6.27452	7.13918e-08
ENSBTAG00000006744	TMEM131	protein_coding	-0.840383	6.07179	7.14025e-08
ENSBTAG00000016504	AGAP1	protein_coding	-0.600704	3.8112	7.15854e-08
ENSBTAG00000019043	GABPA	protein_coding	-0.698254	3.83534	7.16116e-08
ENSBTAG00000004430	SGPP1	protein_coding	-0.751624	2.09297	7.16116e-08
ENSBTAG00000002627	ZRANB2	protein_coding	-0.621131	5.39271	7.23767e-08
ENSBTAG00000021120	SMYD1	protein_coding	-1.39275	6.64778	7.24067e-08
ENSBTAG00000044007	KLF12	protein_coding	-1.13367	0.547133	7.24453e-08
ENSBTAG00000014608	KDM1B	protein_coding	-1.53231	3.91578	7.35585e-08
ENSBTAG00000000960	SPATA25	protein_coding	-1.68117	0.1098	7.53744e-08
ENSBTAG00000011334	NADK2	protein_coding	-0.587963	3.98571	7.57858e-08
ENSBTAG00000006586	KPNB1	protein_coding	-0.604046	6.86641	7.61071e-08
ENSBTAG00000017802	THRB	protein_coding	-1.45582	5.5398	7.75393e-08
ENSBTAG00000009210	ZBTB44	protein_coding	-1.54917	3.75849	7.94664e-08
ENSBTAG00000000750	MSL2	protein_coding	-0.73106	2.82924	7.96615e-08
ENSBTAG00000001956	HINT3	protein_coding	-0.795334	4.45738	8.02132e-08
ENSBTAG00000027024	ARHGAP5	protein_coding	-0.849111	4.74848	8.06835e-08
ENSBTAG00000012998	NAA30	protein_coding	-0.66202	6.20187	8.12606e-08
ENSBTAG00000040427	NA	protein_coding	-0.715785	3.1524	8.13527e-08
ENSBTAG00000015076	LATS1	protein_coding	-0.970317	3.79861	8.14898e-08
ENSBTAG00000000290	ATP11B	protein_coding	-0.679143	3.25484	8.23371e-08
ENSBTAG00000002783	PCYOX1	protein_coding	-1.48442	6.39145	8.29671e-08
ENSBTAG00000019854	ABCE1	protein_coding	-0.940112	5.44379	8.32386e-08
ENSBTAG00000020468	MICU3	protein_coding	-0.881795	3.17229	8.34137e-08
ENSBTAG00000003871	CYP2B6	protein_coding	-5.35246	-0.25102	8.34593e-08
ENSBTAG00000009733	FBP1	protein_coding	-1.86876	0.736907	8.35124e-08
ENSBTAG00000011313	CASP8AP2	protein_coding	-0.643336	2.9895	8.38592e-08
ENSBTAG00000004862	TUB	protein_coding	-1.51182	1.72501	8.48739e-08
ENSBTAG00000006491	AGL	protein_coding	-2.38389	9.20597	8.50467e-08
ENSBTAG00000027182	NR3C2	protein_coding	-1.70498	3.62355	8.55644e-08
ENSBTAG00000000998	SLC39A6	protein_coding	-0.666026	2.19684	8.55644e-08
ENSBTAG00000013004	ITIH5	protein_coding	-0.646343	5.02932	8.60045e-08
ENSBTAG00000010179	COL5A3	protein_coding	-0.762678	6.24005	8.60045e-08
ENSBTAG00000000363	BDP1	protein_coding	-0.894417	4.21237	8.72351e-08
ENSBTAG00000006724	PPP1R2	protein_coding	-1.80485	6.56044	8.75662e-08
ENSBTAG00000014041	G3BP2	protein_coding	-1.35531	6.4693	8.75662e-08
ENSBTAG00000021975	PATJ	protein_coding	-1.03625	3.30443	8.91607e-08
ENSBTAG00000000746	KAT2B	protein_coding	-1.03073	6.57896	8.91711e-08
ENSBTAG00000039374	IPO5	protein_coding	-0.811447	7.71024	9.28931e-08
ENSBTAG00000020319	ALOX5	protein_coding	-1.10603	0.348576	9.29226e-08
ENSBTAG00000007784	NAA50	protein_coding	-0.990707	7.62324	9.31732e-08
ENSBTAG00000003495	KDM7A	protein_coding	-1.47446	3.24523	9.33116e-08
ENSBTAG00000019289	ITGA2	protein_coding	-1.26749	1.80067	9.37959e-08
ENSBTAG00000017639	RPS6KA3	protein_coding	-1.60157	5.46941	9.39814e-08
ENSBTAG00000013801	PBX1	protein_coding	-1.01325	2.69362	9.42607e-08
ENSBTAG00000054349	NA	lncRNA	-1.58275	3.69686	9.43947e-08
ENSBTAG00000000526	TOPBP1	protein_coding	-0.589672	4.7274	9.45327e-08
ENSBTAG00000009789	GNAQ	protein_coding	-1.13777	2.8591	9.52589e-08
ENSBTAG00000020205	NA	protein_coding	-0.835693	3.408	9.59069e-08
ENSBTAG00000006909	PIK3CB	protein_coding	-0.954984	3.2527	9.60581e-08
ENSBTAG00000033322	SRP9	protein_coding	-0.786605	4.47974	9.61368e-08
ENSBTAG00000009888	DRAM2	protein_coding	-0.759148	3.34663	9.62323e-08
ENSBTAG00000027444	SVIL	protein_coding	-0.747631	9.9734	9.64359e-08
ENSBTAG00000002883	RPTOR	protein_coding	-0.624207	4.39424	9.71635e-08
ENSBTAG00000018185	ASB4	protein_coding	-1.71786	3.49779	9.73475e-08
ENSBTAG00000004024	UBE2Q2	protein_coding	-0.928359	5.06961	9.73475e-08
ENSBTAG00000009080	ITGB6	protein_coding	-2.24134	5.48093	9.77762e-08
ENSBTAG00000004413	RHOBTB3	protein_coding	-1.30167	5.91413	9.84358e-08
ENSBTAG00000006222	TFDP2	protein_coding	-1.19337	4.71134	9.84358e-08
ENSBTAG00000009340	KATNAL1	protein_coding	-0.822114	2.11684	9.857e-08
ENSBTAG00000007817	BRCC3	protein_coding	-0.914149	3.2072	9.87553e-08
ENSBTAG00000016076	TRAK1	protein_coding	-0.820576	7.6231	1.00587e-07
ENSBTAG00000007830	PLEKHM3	protein_coding	-0.939301	1.69181	1.01225e-07
ENSBTAG00000011399	YARS2	protein_coding	-0.822388	2.16172	1.01536e-07
ENSBTAG00000054731	NA	protein_coding	-0.828951	1.13854	1.01857e-07
ENSBTAG00000010442	PANK1	protein_coding	-1.45775	3.71479	1.01857e-07
ENSBTAG00000017652	NUP50	protein_coding	-0.80415	3.87772	1.02177e-07
ENSBTAG00000025443	FNIP1	protein_coding	-1.56885	4.9595	1.02219e-07
ENSBTAG00000046959	CGGBP1	protein_coding	-0.650292	5.34191	1.02522e-07
ENSBTAG00000018161	TBX18	protein_coding	-0.972799	1.69928	1.02691e-07
ENSBTAG00000019155	FRS2	protein_coding	-0.944543	2.72709	1.03092e-07
ENSBTAG00000001185	KMT5B	protein_coding	-0.656066	4.9665	1.03483e-07
ENSBTAG00000009109	CASD1	protein_coding	-0.851003	4.45803	1.04296e-07
ENSBTAG00000001908	DLD	protein_coding	-0.993963	7.8081	1.04921e-07
ENSBTAG00000015887	FOXJ3	protein_coding	-1.10745	5.6242	1.05065e-07
ENSBTAG00000001499	TRIM33	protein_coding	-1.25217	3.18579	1.05275e-07
ENSBTAG00000001752	FUCA2	protein_coding	-0.919127	2.12973	1.05458e-07
ENSBTAG00000020089	USP32	protein_coding	-1.27788	5.07232	1.05769e-07
ENSBTAG00000011197	IPMK	protein_coding	-1.22237	0.707175	1.05881e-07
ENSBTAG00000015946	RBBP5	protein_coding	-0.673375	4.93613	1.0657e-07
ENSBTAG00000016078	STXBP4	protein_coding	-1.04217	1.4705	1.07581e-07
ENSBTAG00000025426	NSD1	protein_coding	-0.587677	6.11252	1.07581e-07
ENSBTAG00000012086	CNOT8	protein_coding	-0.617937	3.23693	1.08439e-07
ENSBTAG00000016612	NEK9	protein_coding	-1.05522	6.1373	1.10928e-07
ENSBTAG00000006667	EPB41	protein_coding	-1.00613	5.04559	1.12634e-07
ENSBTAG00000011509	SERAC1	protein_coding	-0.804207	2.74031	1.127e-07
ENSBTAG00000047135	GORASP1	protein_coding	-0.633026	3.67033	1.13049e-07
ENSBTAG00000007476	BTRC	protein_coding	-0.632684	3.36791	1.14134e-07
ENSBTAG00000017053	ABCB10	protein_coding	-0.779247	4.51042	1.14352e-07
ENSBTAG00000050853	NA	lncRNA	-1.31509	0.374404	1.14745e-07
ENSBTAG00000012447	PPP1CB	protein_coding	-0.62268	8.67926	1.15527e-07
ENSBTAG00000046724	CBX6	protein_coding	-0.708485	2.47931	1.1609e-07
ENSBTAG00000013013	GMPS	protein_coding	-0.775771	5.44318	1.1682e-07
ENSBTAG00000014448	VKORC1L1	protein_coding	-1.13636	2.54771	1.1682e-07
ENSBTAG00000002432	ABHD13	protein_coding	-0.778915	2.00962	1.18894e-07
ENSBTAG00000020490	NACC2	protein_coding	-0.941589	2.58827	1.19601e-07
ENSBTAG00000019412	VPS35L	protein_coding	-0.810619	2.56029	1.20174e-07
ENSBTAG00000018942	SSX2IP	protein_coding	-0.687845	3.51932	1.21336e-07
ENSBTAG00000027064	BTBD11	protein_coding	-0.902257	1.6365	1.23032e-07
ENSBTAG00000019256	GLA	protein_coding	-0.672789	2.48671	1.23032e-07
ENSBTAG00000004497	KANSL3	protein_coding	-0.616342	3.89466	1.23825e-07
ENSBTAG00000003456	ZNF606	protein_coding	-0.833288	3.01685	1.24634e-07
ENSBTAG00000011934	PCK2	protein_coding	-3.11986	1.57024	1.24634e-07
ENSBTAG00000014991	PARD3	protein_coding	-0.679465	6.41376	1.24634e-07
ENSBTAG00000007942	TENT4B	protein_coding	-1.08764	4.16566	1.24993e-07
ENSBTAG00000004824	REEP1	protein_coding	-1.05542	5.89465	1.26157e-07
ENSBTAG00000002171	FAM135A	protein_coding	-0.827223	2.61659	1.26923e-07
ENSBTAG00000005328	ICE2	protein_coding	-0.668795	2.88183	1.27124e-07
ENSBTAG00000006689	TECTB	protein_coding	-4.90614	-1.09823	1.27559e-07
ENSBTAG00000011779	MAL2	protein_coding	-3.66847	0.122888	1.27928e-07
ENSBTAG00000045703	COX15	protein_coding	-0.629878	3.40346	1.27928e-07
ENSBTAG00000035437	STAG1	protein_coding	-0.791768	4.03415	1.29343e-07
ENSBTAG00000016799	ERN1	protein_coding	-0.863982	1.35838	1.30995e-07
ENSBTAG00000012870	BMP5	protein_coding	-0.669191	4.47055	1.31086e-07
ENSBTAG00000010131	NA	protein_coding	-1.01567	1.08913	1.31957e-07
ENSBTAG00000038088	NA	protein_coding	-0.818028	1.61062	1.32284e-07
ENSBTAG00000038610	ZBTB26	protein_coding	-1.21885	0.506528	1.33194e-07
ENSBTAG00000018474	IL6R	protein_coding	-0.621849	5.51921	1.33863e-07
ENSBTAG00000003960	CCP110	protein_coding	-0.717294	2.96318	1.34361e-07
ENSBTAG00000021668	METTL4	protein_coding	-1.15533	1.22639	1.37182e-07
ENSBTAG00000005542	EPS15	protein_coding	-0.817276	6.75974	1.38004e-07
ENSBTAG00000007234	PLRG1	protein_coding	-0.593331	5.57582	1.39245e-07
ENSBTAG00000007438	STT3B	protein_coding	-0.588427	6.20242	1.39742e-07
ENSBTAG00000002744	MUSK	protein_coding	-1.21186	1.11433	1.40603e-07
ENSBTAG00000010018	ATP7A	protein_coding	-1.05865	3.79724	1.40755e-07
ENSBTAG00000015196	PHF6	protein_coding	-0.78272	2.8741	1.42933e-07
ENSBTAG00000001164	ACAD10	protein_coding	-0.702845	3.62464	1.43172e-07
ENSBTAG00000010885	TSPYL1	protein_coding	-0.607551	5.17042	1.46173e-07
ENSBTAG00000014399	QSER1	protein_coding	-0.702346	4.59014	1.49409e-07
ENSBTAG00000015769	VSIG4	protein_coding	-1.75101	-0.182817	1.49861e-07
ENSBTAG00000002075	MME	protein_coding	-0.874898	4.81843	1.5054e-07
ENSBTAG00000002964	TXLNB	protein_coding	-1.02225	7.10461	1.52062e-07
ENSBTAG00000016900	TRAPPC13	protein_coding	-0.790231	4.57782	1.53502e-07
ENSBTAG00000005208	CLEC16A	protein_coding	-0.643655	3.73713	1.53767e-07
ENSBTAG00000019514	OPA1	protein_coding	-0.61392	5.50149	1.55599e-07
ENSBTAG00000017354	MPP7	protein_coding	-1.31482	3.17001	1.56112e-07
ENSBTAG00000001513	PDIK1L	protein_coding	-1.04082	1.17155	1.57027e-07
ENSBTAG00000019472	NR3C1	protein_coding	-0.669635	6.58681	1.59183e-07
ENSBTAG00000011987	ERG28	protein_coding	-1.17093	1.41917	1.60742e-07
ENSBTAG00000008431	MOGAT1	protein_coding	-2.28385	-0.893683	1.61334e-07
ENSBTAG00000014874	FYTTD1	protein_coding	-1.6713	5.8252	1.62492e-07
ENSBTAG00000010803	CHML	protein_coding	-1.47725	1.76382	1.62946e-07
ENSBTAG00000008762	HECTD4	protein_coding	-0.795348	5.23275	1.66181e-07
ENSBTAG00000045604	TTC9	protein_coding	-0.636461	5.79354	1.6648e-07
ENSBTAG00000016005	PPP3CA	protein_coding	-1.14884	6.95291	1.67446e-07
ENSBTAG00000002721	TUT4	protein_coding	-0.805231	5.79699	1.68114e-07
ENSBTAG00000019636	SCARA5	protein_coding	-0.917762	5.25821	1.69714e-07
ENSBTAG00000000088	ALCAM	protein_coding	-1.31896	3.33334	1.69714e-07
ENSBTAG00000005370	TMTC1	protein_coding	-1.15319	3.81876	1.70053e-07
ENSBTAG00000021600	KANSL1L	protein_coding	-0.800889	3.52246	1.70799e-07
ENSBTAG00000014508	FBXO40	protein_coding	-1.75977	7.07501	1.71735e-07
ENSBTAG00000049814	NA	protein_coding	-1.42278	0.97126	1.71743e-07
ENSBTAG00000050479	NA	protein_coding	-0.666801	3.33349	1.73132e-07
ENSBTAG00000001919	ZNF652	protein_coding	-0.851813	2.39961	1.76e-07
ENSBTAG00000050848	ZCCHC2	protein_coding	-0.834451	2.21608	1.79693e-07
ENSBTAG00000008112	SHPRH	protein_coding	-0.851424	3.67718	1.79693e-07
ENSBTAG00000026913	HHIPL1	protein_coding	-0.690269	1.6933	1.83962e-07
ENSBTAG00000044022	KIAA1671	protein_coding	-1.11742	3.30125	1.84829e-07
ENSBTAG00000044121	NUBPL	protein_coding	-1.1253	0.668998	1.85197e-07
ENSBTAG00000017429	PREPL	protein_coding	-1.20855	4.57669	1.85691e-07
ENSBTAG00000001564	PDE4DIP	protein_coding	-1.08355	11.0732	1.88112e-07
ENSBTAG00000012128	AASS	protein_coding	-0.760328	3.39697	1.88569e-07
ENSBTAG00000002938	CPED1	protein_coding	-1.28366	4.382	1.8862e-07
ENSBTAG00000021037	ARNT	protein_coding	-0.740353	4.36535	1.88931e-07
ENSBTAG00000015977	SIKE1	protein_coding	-0.791903	3.30175	1.91793e-07
ENSBTAG00000054773	UBE2R2	protein_coding	-0.68812	6.10218	1.92367e-07
ENSBTAG00000013341	GYG2	protein_coding	-1.25844	3.99594	1.92934e-07
ENSBTAG00000021970	EYA4	protein_coding	-1.86158	5.55539	1.93503e-07
ENSBTAG00000004243	LYPLA1	protein_coding	-0.886769	3.69764	1.93948e-07
ENSBTAG00000018167	KLHL31	protein_coding	-1.44983	7.35932	1.9416e-07
ENSBTAG00000003166	AXL	protein_coding	-0.727677	4.50132	1.95649e-07
ENSBTAG00000017764	HDAC4	protein_coding	-0.715804	3.36699	1.977e-07
ENSBTAG00000022007	SAMHD1	protein_coding	-0.737064	2.92172	1.98577e-07
ENSBTAG00000008013	LRRC2	protein_coding	-1.315	6.63229	1.98577e-07
ENSBTAG00000001465	P2RY1	protein_coding	-0.929179	4.51189	1.98917e-07
ENSBTAG00000000895	TAF9B	protein_coding	-1.16207	2.53799	2.00105e-07
ENSBTAG00000009523	SLC9A6	protein_coding	-1.76908	1.13335	2.01605e-07
ENSBTAG00000013812	RO60	protein_coding	-0.704012	3.22339	2.01739e-07
ENSBTAG00000014112	EXOC4	protein_coding	-0.961911	4.71658	2.02137e-07
ENSBTAG00000010913	SRXN1	protein_coding	-1.4705	0.944535	2.02518e-07
ENSBTAG00000010196	NUP43	protein_coding	-0.650798	4.20618	2.03727e-07
ENSBTAG00000030190	COL6A3	protein_coding	-0.875203	8.10117	2.04627e-07
ENSBTAG00000020030	FITM2	protein_coding	-0.715872	4.16204	2.06139e-07
ENSBTAG00000021073	KIAA1549	protein_coding	-1.73231	2.19072	2.06878e-07
ENSBTAG00000011895	PANK3	protein_coding	-1.04952	2.6114	2.07856e-07
ENSBTAG00000010866	BMPER	protein_coding	-1.38875	1.77811	2.08463e-07
ENSBTAG00000006708	ARIH1	protein_coding	-0.617993	5.97956	2.09174e-07
ENSBTAG00000011772	PPP1R12B	protein_coding	-0.952843	5.76165	2.0935e-07
ENSBTAG00000018460	ADAMTS16	protein_coding	-1.97778	1.73175	2.10075e-07
ENSBTAG00000020389	TPP2	protein_coding	-0.721486	5.8977	2.11666e-07
ENSBTAG00000013749	RHOQ	protein_coding	-1.10278	7.26035	2.14438e-07
ENSBTAG00000015151	FOXN2	protein_coding	-1.05331	3.16999	2.16002e-07
ENSBTAG00000000911	UBE2H	protein_coding	-0.769243	5.28636	2.16696e-07
ENSBTAG00000011392	MYBPC1	protein_coding	-0.705886	12.859	2.1731e-07
ENSBTAG00000000985	RAB10	protein_coding	-0.860704	7.31356	2.20675e-07
ENSBTAG00000009657	MTMR1	protein_coding	-1.07003	4.80757	2.23256e-07
ENSBTAG00000046231	NA	protein_coding	-1.11673	0.456948	2.23285e-07
ENSBTAG00000020597	FMO3	protein_coding	-3.81879	-1.14034	2.23759e-07
ENSBTAG00000001146	HIVEP2	protein_coding	-1.14475	6.36225	2.24221e-07
ENSBTAG00000007206	STRIP2	protein_coding	-1.21059	4.86827	2.29252e-07
ENSBTAG00000007273	TF	protein_coding	-3.2585	-1.22104	2.29461e-07
ENSBTAG00000007329	SETDB2	protein_coding	-0.789436	2.65479	2.34649e-07
ENSBTAG00000010392	ESRRG	protein_coding	-2.20476	0.834557	2.35184e-07
ENSBTAG00000009711	RPA1	protein_coding	-0.594425	4.92672	2.36158e-07
ENSBTAG00000010989	PIK3R1	protein_coding	-0.717467	6.5586	2.38447e-07
ENSBTAG00000017512	MAPT	protein_coding	-0.652108	5.82847	2.38742e-07
ENSBTAG00000002828	RNF185	protein_coding	-0.816985	3.29079	2.40242e-07
ENSBTAG00000001890	RUBCN	protein_coding	-0.775257	1.53864	2.44849e-07
ENSBTAG00000054696	NA	misc_RNA	-1.15486	0.205607	2.45531e-07
ENSBTAG00000019162	MRM3	protein_coding	-0.889121	2.76072	2.47931e-07
ENSBTAG00000003690	NHLRC2	protein_coding	-0.722482	3.75053	2.49233e-07
ENSBTAG00000010763	DUSP16	protein_coding	-1.05011	2.79288	2.51805e-07
ENSBTAG00000048057	GSK3B	protein_coding	-0.893668	3.98105	2.56712e-07
ENSBTAG00000040061	ZBTB38	protein_coding	-0.602463	4.48631	2.57593e-07
ENSBTAG00000044178	ZMPSTE24	protein_coding	-0.699113	3.07634	2.57959e-07
ENSBTAG00000012397	DCK	protein_coding	-0.777388	1.82687	2.60248e-07
ENSBTAG00000001939	SECISBP2	protein_coding	-0.62508	4.80833	2.60388e-07
ENSBTAG00000009055	RNF144B	protein_coding	-0.732923	7.21126	2.61303e-07
ENSBTAG00000037819	SFT2D2	protein_coding	-0.724919	2.1267	2.64623e-07
ENSBTAG00000040128	FZD4	protein_coding	-0.6013	4.16061	2.6677e-07
ENSBTAG00000019794	SYPL1	protein_coding	-1.04837	5.67115	2.67922e-07
ENSBTAG00000013678	OSGIN2	protein_coding	-0.945326	3.84731	2.73658e-07
ENSBTAG00000007433	MYO9A	protein_coding	-0.691495	2.79598	2.75129e-07
ENSBTAG00000026716	IBTK	protein_coding	-0.616126	5.52808	2.76295e-07
ENSBTAG00000007173	PDGFRA	protein_coding	-1.01216	5.58405	2.7976e-07
ENSBTAG00000014429	KMT2D	protein_coding	-0.725238	6.1117	2.82853e-07
ENSBTAG00000004964	PCGF5	protein_coding	-0.962735	3.22269	2.8816e-07
ENSBTAG00000007439	TENM4	protein_coding	-1.55592	2.05739	2.8816e-07
ENSBTAG00000004850	KPNA3	protein_coding	-1.42035	7.56559	2.8842e-07
ENSBTAG00000001507	CLCN5	protein_coding	-1.33405	1.51787	2.89525e-07
ENSBTAG00000007833	PIAS2	protein_coding	-0.696364	4.09895	2.89781e-07
ENSBTAG00000047147	CRYBG3	protein_coding	-0.717136	4.00882	2.89913e-07
ENSBTAG00000007133	CUL2	protein_coding	-0.740794	5.56869	2.94437e-07
ENSBTAG00000000977	CADM1	protein_coding	-0.628824	3.34412	2.94696e-07
ENSBTAG00000003667	TLN2	protein_coding	-0.889526	6.65873	2.94721e-07
ENSBTAG00000021140	RMND5A	protein_coding	-1.43518	7.5738	2.95066e-07
ENSBTAG00000051886	NA	protein_coding	-2.2947	-0.013869	2.95513e-07
ENSBTAG00000021231	KCTD2	protein_coding	-0.807877	3.25358	2.95882e-07
ENSBTAG00000000928	SPECC1	protein_coding	-1.16418	4.00352	2.98549e-07
ENSBTAG00000013289	PHF8	protein_coding	-0.668913	3.01426	3.01705e-07
ENSBTAG00000046333	C6H4orf54	protein_coding	-3.16961	6.70465	3.03382e-07
ENSBTAG00000004549	UPRT	protein_coding	-0.733711	3.16521	3.08796e-07
ENSBTAG00000049389	NA	protein_coding	-0.655234	2.60143	3.09283e-07
ENSBTAG00000011742	TNIK	protein_coding	-0.707132	2.94122	3.10222e-07
ENSBTAG00000002922	GAB2	protein_coding	-1.13928	4.88825	3.10972e-07
ENSBTAG00000003808	HDAC9	protein_coding	-1.43903	3.45966	3.11285e-07
ENSBTAG00000048354	NA	protein_coding	-2.96072	-1.57181	3.11329e-07
ENSBTAG00000010579	ACADL	protein_coding	-0.610731	3.14986	3.11826e-07
ENSBTAG00000054662	FBXL17	protein_coding	-1.22147	5.45645	3.12649e-07
ENSBTAG00000012137	NTN1	protein_coding	-0.676188	1.6934	3.1453e-07
ENSBTAG00000037526	FABP4	protein_coding	-3.64012	4.24676	3.16385e-07
ENSBTAG00000008839	AMER1	protein_coding	-1.01721	1.78356	3.26566e-07
ENSBTAG00000019164	RHOBTB1	protein_coding	-1.15575	6.34523	3.26961e-07
ENSBTAG00000027713	LYSMD3	protein_coding	-1.48131	2.80257	3.27626e-07
ENSBTAG00000048728	NA	lncRNA	-1.41928	3.00806	3.28849e-07
ENSBTAG00000050562	NA	protein_coding	-0.809711	0.233511	3.34907e-07
ENSBTAG00000040209	ZNF112	protein_coding	-0.730746	1.68118	3.36373e-07
ENSBTAG00000011762	ANKRD52	protein_coding	-0.882263	3.68477	3.36373e-07
ENSBTAG00000017352	ZC3H11A	protein_coding	-0.65867	6.55319	3.40042e-07
ENSBTAG00000046218	KLF11	protein_coding	-0.621939	4.84396	3.40661e-07
ENSBTAG00000009998	GALNT16	protein_coding	-0.694704	4.14149	3.41058e-07
ENSBTAG00000008432	NUP98	protein_coding	-0.717068	6.09656	3.4577e-07
ENSBTAG00000008275	GREB1L	protein_coding	-1.08706	2.5439	3.51583e-07
ENSBTAG00000019303	MAFK	protein_coding	-0.684248	3.08785	3.54482e-07
ENSBTAG00000007110	RCOR3	protein_coding	-0.732676	4.70617	3.57735e-07
ENSBTAG00000022733	EPM2AIP1	protein_coding	-0.915006	2.75945	3.59772e-07
ENSBTAG00000019479	NA	protein_coding	-0.62056	2.91254	3.60975e-07
ENSBTAG00000017509	MYPN	protein_coding	-1.75474	8.46995	3.61418e-07
ENSBTAG00000007244	NID1	protein_coding	-0.643258	6.97795	3.70339e-07
ENSBTAG00000032674	SENP5	protein_coding	-0.944883	2.51051	3.7176e-07
ENSBTAG00000000313	NUDT13	protein_coding	-0.902666	3.16384	3.72011e-07
ENSBTAG00000029848	bta-mir-365-1	miRNA	-3.27234	-2.49885	3.73786e-07
ENSBTAG00000008836	ZNF782	protein_coding	-1.31104	1.44911	3.78809e-07
ENSBTAG00000049982	bta-mir-10181	miRNA	-1.20501	0.80663	3.84906e-07
ENSBTAG00000015904	RORA	protein_coding	-1.30563	3.36762	3.98327e-07
ENSBTAG00000021761	BRAF	protein_coding	-0.823748	2.79131	3.98537e-07
ENSBTAG00000054442	NA	lncRNA	-1.39109	0.0585636	4.00849e-07
ENSBTAG00000007683	DCAF17	protein_coding	-0.869541	2.33334	4.01481e-07
ENSBTAG00000018127	PPM1A	protein_coding	-0.613151	7.19324	4.094e-07
ENSBTAG00000052146	MSANTD3	protein_coding	-0.852535	1.80315	4.10722e-07
ENSBTAG00000050010	NA	protein_coding	-1.84518	1.81213	4.11073e-07
ENSBTAG00000017743	XIRP2	protein_coding	-1.92581	9.11661	4.14813e-07
ENSBTAG00000039091	CSRNP3	protein_coding	-2.71002	-1.44808	4.16072e-07
ENSBTAG00000005523	XYLT1	protein_coding	-1.43148	0.676529	4.31769e-07
ENSBTAG00000052295	NA	misc_RNA	-1.16586	0.760986	4.33086e-07
ENSBTAG00000013555	ACVR1B	protein_coding	-0.964002	2.34902	4.33845e-07
ENSBTAG00000012555	RBM15	protein_coding	-0.599612	3.98434	4.41067e-07
ENSBTAG00000018804	CELSR2	protein_coding	-0.589633	3.3869	4.42032e-07
ENSBTAG00000000012	TTC33	protein_coding	-0.778606	2.93597	4.44887e-07
ENSBTAG00000017662	EEF2K	protein_coding	-0.985542	7.80955	4.48216e-07
ENSBTAG00000018437	SMC5	protein_coding	-0.60748	4.24507	4.4901e-07
ENSBTAG00000007489	NCOA3	protein_coding	-0.699794	4.40066	4.54597e-07
ENSBTAG00000013454	TAB2	protein_coding	-1.05048	5.97158	4.55745e-07
ENSBTAG00000002147	PPP4R2	protein_coding	-0.764037	4.69586	4.56903e-07
ENSBTAG00000046664	TSC22D1	protein_coding	-1.19174	5.85289	4.60221e-07
ENSBTAG00000030686	RAVER2	protein_coding	-0.99331	2.16756	4.62957e-07
ENSBTAG00000049549	NA	lncRNA	-2.02591	1.71354	4.63726e-07
ENSBTAG00000018743	C5H12orf29	protein_coding	-0.613396	4.58419	4.74017e-07
ENSBTAG00000016666	RELCH	protein_coding	-0.78271	4.19107	4.77585e-07
ENSBTAG00000020973	RFT1	protein_coding	-0.961113	1.01867	4.85126e-07
ENSBTAG00000009570	ANGPTL8	protein_coding	-3.6051	1.58827	4.90843e-07
ENSBTAG00000007153	C1QA	protein_coding	-1.44807	3.6035	4.92661e-07
ENSBTAG00000019343	MDFI	protein_coding	-2.59321	-0.0604771	5.01796e-07
ENSBTAG00000019555	ZSCAN20	protein_coding	-0.698232	1.00989	5.0311e-07
ENSBTAG00000049842	NA	protein_coding	-1.02144	1.27626	5.05962e-07
ENSBTAG00000004154	SKIL	protein_coding	-0.81019	4.30434	5.16658e-07
ENSBTAG00000004225	TSR1	protein_coding	-0.593935	5.67226	5.29733e-07
ENSBTAG00000016236	SLC12A6	protein_coding	-0.77118	2.42495	5.34848e-07
ENSBTAG00000013577	SLC1A5	protein_coding	-0.8055	2.91934	5.38347e-07
ENSBTAG00000047238	ITGAM	protein_coding	-1.56928	0.228434	5.44413e-07
ENSBTAG00000002316	NIPA1	protein_coding	-1.50817	-0.962841	5.4795e-07
ENSBTAG00000000559	PLTP	protein_coding	-1.07114	2.7284	5.5053e-07
ENSBTAG00000009315	CDON	protein_coding	-0.752566	3.11971	5.54396e-07
ENSBTAG00000009482	AFF4	protein_coding	-1.379	5.174	5.54396e-07
ENSBTAG00000050195	FAM172A	protein_coding	-0.769654	2.73368	5.55094e-07
ENSBTAG00000002336	RCOR1	protein_coding	-0.711235	1.87858	5.62462e-07
ENSBTAG00000012111	PRDM5	protein_coding	-0.938132	0.966587	5.62892e-07
ENSBTAG00000007288	CDK19	protein_coding	-0.721913	2.34459	5.6753e-07
ENSBTAG00000001283	RIC1	protein_coding	-0.763751	3.38591	5.69456e-07
ENSBTAG00000004735	CCNE1	protein_coding	-0.636888	2.61417	5.69543e-07
ENSBTAG00000002796	KLHL3	protein_coding	-1.40956	0.505748	5.7361e-07
ENSBTAG00000022887	NA	protein_coding	-0.736027	2.42502	5.7361e-07
ENSBTAG00000021341	BTBD1	protein_coding	-0.98227	6.33272	5.75775e-07
ENSBTAG00000017028	USO1	protein_coding	-0.608632	6.74531	5.76761e-07
ENSBTAG00000053998	NA	protein_coding	-1.26571	0.340947	5.77733e-07
ENSBTAG00000039782	ZNF12	protein_coding	-0.622097	2.00513	5.79136e-07
ENSBTAG00000006434	SYNPO2	protein_coding	-1.55068	8.69454	5.85735e-07
ENSBTAG00000051767	NA	protein_coding	-2.20603	6.08457	5.90906e-07
ENSBTAG00000015022	KIF2A	protein_coding	-0.839244	3.99762	6.00314e-07
ENSBTAG00000016573	LHCGR	protein_coding	-4.16442	-1.67347	6.04686e-07
ENSBTAG00000018404	PRKG1	protein_coding	-1.27939	3.06297	6.11385e-07
ENSBTAG00000009343	AAK1	protein_coding	-1.00083	2.57389	6.1355e-07
ENSBTAG00000009187	DNAJC28	protein_coding	-1.30364	4.11016	6.21786e-07
ENSBTAG00000017694	TRPS1	protein_coding	-1.1232	2.34652	6.22951e-07
ENSBTAG00000020121	RWDD2B	protein_coding	-0.844727	3.32178	6.23464e-07
ENSBTAG00000026673	KPNA5	protein_coding	-1.64458	0.244559	6.33366e-07
ENSBTAG00000050122	NA	protein_coding	-1.1302	5.17624	6.34053e-07
ENSBTAG00000013132	MTX3	protein_coding	-1.42973	0.414547	6.36112e-07
ENSBTAG00000044195	SDK2	protein_coding	-0.803888	1.81899	6.38623e-07
ENSBTAG00000052317	MTURN	protein_coding	-1.13128	0.74293	6.39846e-07
ENSBTAG00000048887	NA	lncRNA	-0.90419	0.859381	6.39904e-07
ENSBTAG00000027020	COL5A2	protein_coding	-0.671515	6.25007	6.49345e-07
ENSBTAG00000003189	CCDC6	protein_coding	-1.46563	5.68728	6.51665e-07
ENSBTAG00000011648	TMLHE	protein_coding	-0.771028	1.82897	6.54441e-07
ENSBTAG00000013486	C5H12orf66	protein_coding	-1.37215	0.493363	6.70856e-07
ENSBTAG00000016125	KCNA7	protein_coding	-1.4998	4.49679	6.85947e-07
ENSBTAG00000007136	ADAM22	protein_coding	-1.16726	0.720471	6.9354e-07
ENSBTAG00000043961	MPDZ	protein_coding	-0.588658	6.24647	6.96351e-07
ENSBTAG00000015980	FASN	protein_coding	-2.47509	6.90938	6.99767e-07
ENSBTAG00000046498	SUN1	protein_coding	-0.897408	5.80932	7.06879e-07
ENSBTAG00000012969	DKK2	protein_coding	-1.03568	3.96831	7.07819e-07
ENSBTAG00000020735	SMG1	protein_coding	-0.867081	6.55698	7.08718e-07
ENSBTAG00000033902	SLC25A32	protein_coding	-0.687249	3.28858	7.10663e-07
ENSBTAG00000004344	ACSL1	protein_coding	-0.7193	8.01345	7.28957e-07
ENSBTAG00000014289	ZFYVE9	protein_coding	-0.660607	5.45568	7.30901e-07
ENSBTAG00000004406	MSI2	protein_coding	-1.16792	3.51479	7.40342e-07
ENSBTAG00000001132	GTDC1	protein_coding	-0.683357	3.21207	7.41502e-07
ENSBTAG00000006471	OSBPL11	protein_coding	-0.86699	4.68109	7.45483e-07
ENSBTAG00000009520	ADCY1	protein_coding	-2.32085	-1.28522	7.77177e-07
ENSBTAG00000007450	C2	protein_coding	-1.19074	0.832728	7.79738e-07
ENSBTAG00000003983	TOM1L2	protein_coding	-0.600193	4.47374	7.79823e-07
ENSBTAG00000011121	CLCN4	protein_coding	-0.847202	4.45807	7.80358e-07
ENSBTAG00000049718	NA	lncRNA	-0.936636	0.138494	7.90781e-07
ENSBTAG00000048873	NA	lncRNA	-1.0129	4.18935	7.91485e-07
ENSBTAG00000014138	MTM1	protein_coding	-0.649288	4.26379	7.96669e-07
ENSBTAG00000012599	SMAD3	protein_coding	-1.195	2.92854	8.01575e-07
ENSBTAG00000009952	C2H2orf69	protein_coding	-0.994268	1.74066	8.06186e-07
ENSBTAG00000011196	C1QB	protein_coding	-1.39294	3.33852	8.1843e-07
ENSBTAG00000044046	SGCD	protein_coding	-0.86744	4.69966	8.21626e-07
ENSBTAG00000019605	OPA3	protein_coding	-1.49097	1.02105	8.21648e-07
ENSBTAG00000018061	LNPK	protein_coding	-0.633162	5.67191	8.348e-07
ENSBTAG00000012377	ECHDC3	protein_coding	-0.64156	6.58182	8.47723e-07
ENSBTAG00000019358	RNF214	protein_coding	-0.664636	3.98678	8.50337e-07
ENSBTAG00000053347	NA	protein_coding	-1.41796	1.39045	8.6367e-07
ENSBTAG00000003275	NA	protein_coding	-1.30179	3.95055	8.6986e-07
ENSBTAG00000005394	COX18	protein_coding	-0.833811	1.73291	8.71898e-07
ENSBTAG00000050234	ZNF518B	protein_coding	-0.640556	2.33883	8.76938e-07
ENSBTAG00000045509	FAM217B	protein_coding	-0.971975	1.1263	8.76938e-07
ENSBTAG00000049066	APOL6	protein_coding	-3.43024	-0.820094	8.79314e-07
ENSBTAG00000011798	STK38L	protein_coding	-0.971093	2.50275	9.03746e-07
ENSBTAG00000001042	MXD1	protein_coding	-0.648557	2.82343	9.12881e-07
ENSBTAG00000008525	LRIG2	protein_coding	-0.690254	3.60718	9.13665e-07
ENSBTAG00000007559	URI1	protein_coding	-0.627917	5.05401	9.16493e-07
ENSBTAG00000003740	KDM6A	protein_coding	-0.66818	5.19628	9.23301e-07
ENSBTAG00000012867	TXLNA	protein_coding	-0.69513	3.32549	9.26228e-07
ENSBTAG00000010971	LIMS1	protein_coding	-0.73329	4.17272	9.27799e-07
ENSBTAG00000013412	NFAT5	protein_coding	-1.14841	2.57415	9.30391e-07
ENSBTAG00000048788	NA	protein_coding	-0.85006	0.995277	9.30391e-07
ENSBTAG00000051206	KY	protein_coding	-1.93353	5.35046	9.61538e-07
ENSBTAG00000053119	NA	protein_coding	-0.893587	1.74807	9.72889e-07
ENSBTAG00000018528	USP45	protein_coding	-1.2129	1.78339	9.77056e-07
ENSBTAG00000006759	SUCLA2	protein_coding	-0.667635	8.10328	9.77543e-07
ENSBTAG00000017416	KPNA4	protein_coding	-1.17954	6.56862	9.97336e-07
ENSBTAG00000001468	SAMD4A	protein_coding	-0.633389	6.77385	1.0027e-06
ENSBTAG00000006369	MRPS35	protein_coding	-0.689706	4.37808	1.0027e-06
ENSBTAG00000038926	ZNF805	protein_coding	-0.953561	0.127494	1.02168e-06
ENSBTAG00000021045	E2F3	protein_coding	-0.856503	2.65135	1.02458e-06
ENSBTAG00000018249	KCNN3	protein_coding	-0.971727	3.74573	1.03212e-06
ENSBTAG00000046104	B3GALNT1	pseudogene	-0.956409	1.96001	1.0475e-06
ENSBTAG00000005865	MAPK6	protein_coding	-1.431	7.9588	1.04842e-06
ENSBTAG00000006675	PCSK6	protein_coding	-0.932942	4.12168	1.07789e-06
ENSBTAG00000019213	CNNM4	protein_coding	-0.843835	2.09986	1.08453e-06
ENSBTAG00000003709	ITGB8	protein_coding	-1.35948	0.816107	1.1054e-06
ENSBTAG00000019314	USP25	protein_coding	-0.694265	7.6272	1.10571e-06
ENSBTAG00000018590	STRN	protein_coding	-0.817954	2.96577	1.1212e-06
ENSBTAG00000010091	ARL6	protein_coding	-0.596781	2.52801	1.13398e-06
ENSBTAG00000015032	CD14	protein_coding	-1.05858	2.70597	1.13753e-06
ENSBTAG00000051464	NA	misc_RNA	-1.51953	-0.624702	1.14188e-06
ENSBTAG00000014357	SDC2	protein_coding	-0.727414	5.21332	1.16426e-06
ENSBTAG00000006618	HLF	protein_coding	-1.22653	5.75877	1.17078e-06
ENSBTAG00000010208	ZER1	protein_coding	-0.606454	5.30405	1.19359e-06
ENSBTAG00000005474	CREB1	protein_coding	-0.592773	2.07603	1.19365e-06
ENSBTAG00000001932	CRAT	protein_coding	-0.631663	8.20376	1.22606e-06
ENSBTAG00000009064	CSF2RB	protein_coding	-1.23028	0.935861	1.22723e-06
ENSBTAG00000052038	NA	lncRNA	-1.33248	2.68806	1.22903e-06
ENSBTAG00000006534	GTPBP8	protein_coding	-0.909403	1.47381	1.24423e-06
ENSBTAG00000032839	LRCH3	protein_coding	-0.691084	4.21099	1.25297e-06
ENSBTAG00000024715	PTPRJ	protein_coding	-0.728733	1.96651	1.2544e-06
ENSBTAG00000004035	SDK1	protein_coding	-0.80043	2.5253	1.25738e-06
ENSBTAG00000052443	NA	protein_coding	-1.2216	3.92006	1.26804e-06
ENSBTAG00000017580	RFX5	protein_coding	-0.75371	3.00381	1.31047e-06
ENSBTAG00000010919	USP47	protein_coding	-0.608817	8.16385	1.31171e-06
ENSBTAG00000052221	NA	lncRNA	-0.863634	1.53542	1.32071e-06
ENSBTAG00000012647	ERBB4	protein_coding	-1.67747	0.336986	1.32916e-06
ENSBTAG00000049509	MOCS3	protein_coding	-0.788243	2.4961	1.34867e-06
ENSBTAG00000051541	COLQ	protein_coding	-1.7787	-0.336573	1.35909e-06
ENSBTAG00000012070	INTS2	protein_coding	-0.763482	2.73779	1.36054e-06
ENSBTAG00000020569	CACNA2D1	protein_coding	-0.758805	8.35073	1.36481e-06
ENSBTAG00000004663	TRUB2	protein_coding	-0.874596	1.9044	1.36481e-06
ENSBTAG00000021133	TENM3	protein_coding	-0.681154	2.01444	1.37638e-06
ENSBTAG00000032018	ZNF19	protein_coding	-1.05891	0.317967	1.39309e-06
ENSBTAG00000054986	NA	protein_coding	-0.746002	2.12267	1.40474e-06
ENSBTAG00000019672	NA	protein_coding	-0.868272	3.70016	1.40527e-06
ENSBTAG00000009243	MFSD4B	protein_coding	-1.63727	-0.786482	1.43566e-06
ENSBTAG00000016951	WDFY1	protein_coding	-0.754596	4.67324	1.44631e-06
ENSBTAG00000051746	NA	lncRNA	-1.35817	-0.262425	1.45543e-06
ENSBTAG00000009299	AFTPH	protein_coding	-0.663027	5.08914	1.46457e-06
ENSBTAG00000043970	C14H8orf37	protein_coding	-1.10524	1.92523	1.46512e-06
ENSBTAG00000014014	UBIAD1	protein_coding	-0.823494	1.82708	1.4826e-06
ENSBTAG00000031165	TRPM7	protein_coding	-0.769497	4.80217	1.4951e-06
ENSBTAG00000001117	ANKRD50	protein_coding	-0.588569	2.99901	1.50639e-06
ENSBTAG00000012423	SENP1	protein_coding	-0.611578	1.95637	1.50742e-06
ENSBTAG00000018790	BVES	protein_coding	-1.20427	5.86097	1.50922e-06
ENSBTAG00000020308	EIF4G2	protein_coding	-0.724419	10.1298	1.51779e-06
ENSBTAG00000002023	NOS1	protein_coding	-1.80054	3.25684	1.52138e-06
ENSBTAG00000051305	INAFM2	protein_coding	-0.791769	0.740548	1.52468e-06
ENSBTAG00000002370	ZNF792	protein_coding	-0.894491	1.47632	1.52782e-06
ENSBTAG00000010345	XPNPEP2	protein_coding	-3.19051	0.450554	1.53695e-06
ENSBTAG00000001706	SLC9A2	protein_coding	-1.65778	5.19707	1.53695e-06
ENSBTAG00000003257	STK4	protein_coding	-0.700067	1.62932	1.55206e-06
ENSBTAG00000019614	FAM76A	protein_coding	-0.804169	3.31366	1.5543e-06
ENSBTAG00000019347	PLXDC1	protein_coding	-0.680569	4.96498	1.55493e-06
ENSBTAG00000000897	IQGAP2	protein_coding	-0.709629	2.33038	1.55516e-06
ENSBTAG00000014417	NA	protein_coding	-1.05285	6.98947	1.5609e-06
ENSBTAG00000052417	THAP2	protein_coding	-0.946005	2.5203	1.56825e-06
ENSBTAG00000000494	PDE4D	protein_coding	-1.25883	5.86264	1.57102e-06
ENSBTAG00000004995	C1GALT1	protein_coding	-0.709026	2.66802	1.60061e-06
ENSBTAG00000019305	EXOG	protein_coding	-0.965455	1.0647	1.61167e-06
ENSBTAG00000050110	NA	protein_coding	-0.970075	2.43285	1.61167e-06
ENSBTAG00000024815	ANKRD28	protein_coding	-1.02595	4.35411	1.62629e-06
ENSBTAG00000010542	SPIRE1	protein_coding	-0.695986	1.65678	1.6321e-06
ENSBTAG00000017567	ACACA	protein_coding	-1.86034	4.55465	1.65358e-06
ENSBTAG00000025853	HOMER1	protein_coding	-1.24802	6.33146	1.69045e-06
ENSBTAG00000007665	NPR3	protein_coding	-2.02451	2.73859	1.69272e-06
ENSBTAG00000002356	RBM47	protein_coding	-1.45626	0.735903	1.73849e-06
ENSBTAG00000048488	NA	protein_coding	-1.16696	1.43711	1.7858e-06
ENSBTAG00000020193	DCLRE1A	protein_coding	-0.754259	3.50321	1.78833e-06
ENSBTAG00000008937	CELF2	protein_coding	-0.663583	3.86353	1.79714e-06
ENSBTAG00000011324	EMILIN1	protein_coding	-0.6491	4.95301	1.83829e-06
ENSBTAG00000009513	TGFBI	protein_coding	-0.659038	4.87661	1.84499e-06
ENSBTAG00000032301	SLC26A7	protein_coding	-1.21266	0.740441	1.85905e-06
ENSBTAG00000030222	L3MBTL2	protein_coding	-0.615527	2.23472	1.85905e-06
ENSBTAG00000047004	UMAD1	protein_coding	-0.839389	1.3586	1.87183e-06
ENSBTAG00000010360	LRIG1	protein_coding	-0.796668	5.18044	1.88185e-06
ENSBTAG00000008804	SAAL1	protein_coding	-1.00658	0.703993	1.88551e-06
ENSBTAG00000009851	ROBO1	protein_coding	-0.695588	2.92221	1.89132e-06
ENSBTAG00000009579	CEP85	protein_coding	-0.738183	5.94955	1.90848e-06
ENSBTAG00000017595	NA	protein_coding	-1.56259	-0.105076	1.93569e-06
ENSBTAG00000047293	NRIP1	protein_coding	-1.47174	4.54354	1.97657e-06
ENSBTAG00000011287	ATXN7	protein_coding	-0.675247	3.28901	1.98887e-06
ENSBTAG00000033523	NA	protein_coding	-0.970005	0.35514	1.99798e-06
ENSBTAG00000002728	ARID1B	protein_coding	-0.660014	5.71093	1.99849e-06
ENSBTAG00000049091	SIX4	protein_coding	-0.651546	5.69984	2.01851e-06
ENSBTAG00000046314	TBC1D8B	protein_coding	-0.601209	1.71411	2.03108e-06
ENSBTAG00000050242	NA	protein_coding	-0.697641	2.42722	2.06264e-06
ENSBTAG00000006470	TTBK2	protein_coding	-1.05243	2.27623	2.06565e-06
ENSBTAG00000015891	NSUN4	protein_coding	-0.749439	3.6196	2.07033e-06
ENSBTAG00000045886	STARD4	protein_coding	-0.903232	1.52428	2.09575e-06
ENSBTAG00000024340	TRIL	protein_coding	-0.975257	1.29116	2.1099e-06
ENSBTAG00000004950	BRB	protein_coding	-1.34298	2.98463	2.11907e-06
ENSBTAG00000010210	SUV39H2	protein_coding	-0.88756	1.53337	2.14654e-06
ENSBTAG00000003353	SLC6A2	protein_coding	-1.73275	0.139373	2.16172e-06
ENSBTAG00000007256	DYRK2	protein_coding	-0.896417	4.5902	2.19463e-06
ENSBTAG00000006587	ZNF367	protein_coding	-0.701377	2.04875	2.225e-06
ENSBTAG00000038126	WIPF2	protein_coding	-0.719806	2.11767	2.22656e-06
ENSBTAG00000007312	CD209	protein_coding	-1.59088	1.13342	2.24314e-06
ENSBTAG00000013425	COPS2	protein_coding	-0.613069	5.53479	2.28725e-06
ENSBTAG00000018694	ACSS3	protein_coding	-0.620156	3.74938	2.34705e-06
ENSBTAG00000000092	HIF1AN	protein_coding	-0.956127	7.32286	2.37291e-06
ENSBTAG00000020872	C5AR1	protein_coding	-1.13945	1.42973	2.4109e-06
ENSBTAG00000018200	IL15	protein_coding	-0.606254	1.07197	2.4109e-06
ENSBTAG00000015026	ABL2	protein_coding	-0.864462	1.06042	2.42775e-06
ENSBTAG00000048460	NA	lncRNA	-1.03813	1.48065	2.47364e-06
ENSBTAG00000054238	NA	protein_coding	-1.33568	0.415552	2.50021e-06
ENSBTAG00000014320	SRFBP1	protein_coding	-0.655828	3.39973	2.51582e-06
ENSBTAG00000007378	CLIP4	protein_coding	-1.40952	5.3654	2.5413e-06
ENSBTAG00000018165	RIPOR2	protein_coding	-1.47784	2.73208	2.55099e-06
ENSBTAG00000016484	ATP11C	protein_coding	-0.681294	1.05277	2.55181e-06
ENSBTAG00000020445	ZNF398	protein_coding	-0.677179	2.37684	2.55323e-06
ENSBTAG00000052781	NA	misc_RNA	-0.802026	1.59063	2.56254e-06
ENSBTAG00000003447	NA	protein_coding	-0.894926	2.05495	2.58911e-06
ENSBTAG00000015371	GABPB2	protein_coding	-0.892537	2.24817	2.59562e-06
ENSBTAG00000018229	NFIX	protein_coding	-1.2576	8.10893	2.60806e-06
ENSBTAG00000007159	ESR1	protein_coding	-1.12105	4.46767	2.61601e-06
ENSBTAG00000007586	SYNJ2BP	protein_coding	-0.609635	4.23955	2.69582e-06
ENSBTAG00000048160	TIGD5	protein_coding	-0.786991	4.56174	2.72797e-06
ENSBTAG00000008612	C1R	protein_coding	-0.771064	5.25575	2.76269e-06
ENSBTAG00000013848	ADGRD1	protein_coding	-1.04951	2.42099	2.78885e-06
ENSBTAG00000051082	NA	protein_coding	-1.20319	3.93097	2.78885e-06
ENSBTAG00000002980	GPT2	protein_coding	-1.30651	6.02382	2.79489e-06
ENSBTAG00000054437	ZNF75A	protein_coding	-1.2168	-0.228337	2.79682e-06
ENSBTAG00000004172	SETD1B	protein_coding	-0.628937	3.08345	2.81093e-06
ENSBTAG00000050981	NA	protein_coding	-2.37304	-1.6567	2.83035e-06
ENSBTAG00000010693	LMO7	protein_coding	-0.830052	7.06961	2.83428e-06
ENSBTAG00000008541	MGST1	protein_coding	-1.60779	3.2792	2.8379e-06
ENSBTAG00000020598	PPP2R2C	protein_coding	-1.30708	0.511476	2.84378e-06
ENSBTAG00000026307	ZNF629	protein_coding	-0.701634	3.00953	2.85988e-06
ENSBTAG00000027051	PTAFR	protein_coding	-1.0838	1.52656	2.90249e-06
ENSBTAG00000003102	GCC1	protein_coding	-0.725714	0.444238	2.92674e-06
ENSBTAG00000008895	BPGM	protein_coding	-0.83864	3.57495	2.96152e-06
ENSBTAG00000030836	ZBTB21	protein_coding	-0.671133	2.95276	2.96152e-06
ENSBTAG00000034269	RCBTB1	protein_coding	-0.785634	2.24817	2.97903e-06
ENSBTAG00000038640	NA	protein_coding	-0.994869	1.85586	2.98304e-06
ENSBTAG00000037832	ASPHD2	protein_coding	-0.685741	1.4198	3.01104e-06
ENSBTAG00000020936	NOD2	protein_coding	-0.716856	1.13508	3.01887e-06
ENSBTAG00000017020	S100G	protein_coding	-2.48568	0.49655	3.01997e-06
ENSBTAG00000001887	STAM2	protein_coding	-0.590839	2.77035	3.01997e-06
ENSBTAG00000049368	NA	protein_coding	-0.668719	3.80566	3.07875e-06
ENSBTAG00000001579	AGO2	protein_coding	-0.703399	4.41765	3.12024e-06
ENSBTAG00000019209	RAD1	protein_coding	-0.801004	0.757693	3.12835e-06
ENSBTAG00000004449	DGKE	protein_coding	-0.740733	1.21558	3.13174e-06
ENSBTAG00000003887	ECHDC1	protein_coding	-0.681334	5.48282	3.13956e-06
ENSBTAG00000015739	MRC2	protein_coding	-0.753144	5.94818	3.13956e-06
ENSBTAG00000021090	ABCC1	protein_coding	-0.736426	5.56084	3.17736e-06
ENSBTAG00000004869	CXADR	protein_coding	-1.41004	1.31921	3.20132e-06
ENSBTAG00000001936	PCK1	protein_coding	-1.93578	1.82051	3.2245e-06
ENSBTAG00000001747	PEX3	protein_coding	-0.608338	3.22721	3.23726e-06
ENSBTAG00000046509	TENT5C	protein_coding	-1.31538	1.17724	3.25622e-06
ENSBTAG00000000472	ZNF570	protein_coding	-0.833393	1.35666	3.28479e-06
ENSBTAG00000000767	DCP2	protein_coding	-0.892393	0.981145	3.30114e-06
ENSBTAG00000005083	TULP4	protein_coding	-0.68088	4.07677	3.31433e-06
ENSBTAG00000049495	ZNF449	protein_coding	-0.953225	-0.899362	3.37335e-06
ENSBTAG00000016062	C21H14orf28	protein_coding	-0.741716	2.10948	3.44014e-06
ENSBTAG00000011150	PFN2	protein_coding	-0.622486	6.42324	3.46505e-06
ENSBTAG00000012060	LPIN2	protein_coding	-0.669771	1.24981	3.47773e-06
ENSBTAG00000006823	CMYA5	protein_coding	-0.888372	11.704	3.50146e-06
ENSBTAG00000037951	KLHL6	protein_coding	-1.62195	0.252597	3.50957e-06
ENSBTAG00000000678	CSDE1	protein_coding	-0.590824	10.8129	3.59829e-06
ENSBTAG00000002096	FCGR3A	protein_coding	-1.32212	0.851874	3.61423e-06
ENSBTAG00000016943	NEK7	protein_coding	-0.874538	6.5551	3.64301e-06
ENSBTAG00000016455	CACHD1	protein_coding	-0.590505	4.19186	3.64301e-06
ENSBTAG00000008592	FCGR1A	protein_coding	-1.06875	0.108167	3.66294e-06
ENSBTAG00000016355	UVRAG	protein_coding	-1.8294	5.86464	3.67387e-06
ENSBTAG00000008537	FAM219A	protein_coding	-0.644548	1.89186	3.67387e-06
ENSBTAG00000052002	NA	protein_coding	-1.11018	1.56268	3.73442e-06
ENSBTAG00000030845	MPEG1	pseudogene	-1.04718	2.77591	3.7419e-06
ENSBTAG00000053055	NA	lncRNA	-1.43902	-1.01518	3.78118e-06
ENSBTAG00000010185	TADA2B	protein_coding	-0.910612	2.3086	3.78629e-06
ENSBTAG00000015024	GXYLT1	protein_coding	-0.959274	0.572837	3.88104e-06
ENSBTAG00000039366	NA	protein_coding	-1.14357	0.518901	3.89129e-06
ENSBTAG00000032603	NA	protein_coding	-1.12759	3.01558	3.89244e-06
ENSBTAG00000000949	DNAJC9	protein_coding	-0.598518	2.06162	3.95082e-06
ENSBTAG00000013927	GSTCD	protein_coding	-0.60049	1.69069	3.97588e-06
ENSBTAG00000001444	TNXB	protein_coding	-0.876284	6.34939	3.98512e-06
ENSBTAG00000018123	FBLN5	protein_coding	-0.707344	5.07379	3.98892e-06
ENSBTAG00000006864	NA	protein_coding	-0.842397	3.73067	3.99296e-06
ENSBTAG00000018272	RERE	protein_coding	-0.824436	6.85516	4.03726e-06
ENSBTAG00000005145	PEAK1	protein_coding	-0.729722	3.48413	4.0432e-06
ENSBTAG00000013938	PHC3	protein_coding	-0.981343	2.66168	4.04904e-06
ENSBTAG00000044077	POLR3G	protein_coding	-0.798483	0.813513	4.05444e-06
ENSBTAG00000010423	LIFR	protein_coding	-1.03849	4.38262	4.05591e-06
ENSBTAG00000005718	PLIN2	protein_coding	-0.677913	4.99898	4.07828e-06
ENSBTAG00000035005	NA	protein_coding	-0.802565	-0.230013	4.09922e-06
ENSBTAG00000037981	NA	protein_coding	-0.906332	0.867018	4.10839e-06
ENSBTAG00000038321	LIPE	protein_coding	-1.1915	3.63385	4.25233e-06
ENSBTAG00000013724	ATG4A	protein_coding	-0.927617	4.24456	4.31685e-06
ENSBTAG00000045593	EARS2	protein_coding	-1.06707	-0.133251	4.32013e-06
ENSBTAG00000014224	IGSF9B	protein_coding	-1.64165	-0.388963	4.324e-06
ENSBTAG00000049286	NA	protein_coding	-1.72888	-1.30896	4.33301e-06
ENSBTAG00000052838	NA	protein_coding	-1.20747	2.00199	4.36467e-06
ENSBTAG00000038600	LRRC15	protein_coding	-1.30218	-0.203796	4.36774e-06
ENSBTAG00000048707	NA	protein_coding	-1.1427	0.987264	4.48087e-06
ENSBTAG00000006733	PPP1R3A	protein_coding	-1.08363	9.67372	4.53717e-06
ENSBTAG00000051821	NA	protein_coding	-1.56929	-0.815762	4.55199e-06
ENSBTAG00000015866	NA	protein_coding	-0.937283	0.359503	4.57675e-06
ENSBTAG00000015588	TMEM209	protein_coding	-0.698203	2.02009	4.63688e-06
ENSBTAG00000050467	BBS10	protein_coding	-0.630244	1.74247	4.66189e-06
ENSBTAG00000025345	ARL10	protein_coding	-0.687977	1.62418	4.70739e-06
ENSBTAG00000044070	SNX30	protein_coding	-0.742797	1.12692	4.77421e-06
ENSBTAG00000031609	THAP12	protein_coding	-0.954828	4.14783	4.77736e-06
ENSBTAG00000025477	KIF3A	protein_coding	-0.639349	3.35474	4.81219e-06
ENSBTAG00000016776	BAHCC1	protein_coding	-0.646308	2.50557	4.82467e-06
ENSBTAG00000019954	ABHD2	protein_coding	-0.980919	1.58249	4.88384e-06
ENSBTAG00000022039	CMKLR1	protein_coding	-0.941405	1.17743	4.89794e-06
ENSBTAG00000044126	SNTB1	protein_coding	-0.925258	7.17055	4.9124e-06
ENSBTAG00000021843	UBQLN2	protein_coding	-1.00251	5.78826	4.92598e-06
ENSBTAG00000015630	RLIM	protein_coding	-0.712757	3.05202	4.94269e-06
ENSBTAG00000020416	PGAP1	protein_coding	-1.16819	-0.419641	4.94297e-06
ENSBTAG00000005108	SLIT2	protein_coding	-1.04763	0.0859158	5.10692e-06
ENSBTAG00000011643	SOS1	protein_coding	-0.681072	4.50769	5.17296e-06
ENSBTAG00000049661	NA	lncRNA	-1.17189	0.627656	5.20996e-06
ENSBTAG00000002323	USP28	protein_coding	-0.782178	7.0774	5.21447e-06
ENSBTAG00000005488	ARIH2	protein_coding	-0.593011	7.26476	5.21843e-06
ENSBTAG00000024240	ACADM	protein_coding	-0.675833	6.50784	5.32333e-06
ENSBTAG00000004227	TBCK	protein_coding	-0.770967	2.20745	5.39801e-06
ENSBTAG00000011589	CDC14B	protein_coding	-0.585778	2.14915	5.50129e-06
ENSBTAG00000044153	SH3PXD2A	protein_coding	-0.688318	4.36372	5.52828e-06
ENSBTAG00000052404	NA	protein_coding	-0.885114	4.76998	5.52837e-06
ENSBTAG00000019726	ANKEF1	protein_coding	-3.32447	-1.45344	5.57848e-06
ENSBTAG00000003541	ZNF614	protein_coding	-0.65471	1.70254	5.61668e-06
ENSBTAG00000054307	NA	protein_coding	-1.07701	-0.153151	5.61668e-06
ENSBTAG00000051744	NA	protein_coding	-1.34842	4.05801	5.6308e-06
ENSBTAG00000012970	FAM53B	protein_coding	-0.689261	6.57721	5.6416e-06
ENSBTAG00000000283	CSF1	protein_coding	-0.823056	3.52004	5.73442e-06
ENSBTAG00000049059	NA	lncRNA	-1.11857	0.340019	5.73442e-06
ENSBTAG00000003438	ZBTB43	protein_coding	-0.819801	2.75214	5.73855e-06
ENSBTAG00000004990	NEO1	protein_coding	-0.690588	5.3596	5.78927e-06
ENSBTAG00000015692	HSPA4L	protein_coding	-1.22514	-0.675101	5.87665e-06
ENSBTAG00000025167	ABHD15	protein_coding	-2.02728	-1.67965	5.89116e-06
ENSBTAG00000037804	IKZF2	protein_coding	-1.25717	0.306023	5.98289e-06
ENSBTAG00000010155	NA	protein_coding	-1.16149	2.28847	6.06846e-06
ENSBTAG00000048466	NA	protein_coding	-0.683298	0.859481	6.10952e-06
ENSBTAG00000051325	NA	misc_RNA	-0.786218	1.58454	6.19226e-06
ENSBTAG00000003196	PAPSS2	protein_coding	-1.13073	-0.418481	6.22738e-06
ENSBTAG00000018517	VLDLR	protein_coding	-0.778198	7.57221	6.2586e-06
ENSBTAG00000007315	LARS2	protein_coding	-0.590812	3.8274	6.33915e-06
ENSBTAG00000050215	NA	lncRNA	-2.33779	-1.60745	6.39737e-06
ENSBTAG00000005910	LEPR	protein_coding	-1.2975	0.540531	6.44507e-06
ENSBTAG00000031523	NA	protein_coding	-1.23559	-0.394182	6.45232e-06
ENSBTAG00000002690	BLZF1	protein_coding	-0.809089	4.93419	6.45352e-06
ENSBTAG00000001714	MFSD9	protein_coding	-0.828776	0.576237	6.45392e-06
ENSBTAG00000052734	PAPOLB	protein_coding	-0.952786	1.52838	6.55664e-06
ENSBTAG00000016795	RUFY3	protein_coding	-0.723482	4.02373	6.66273e-06
ENSBTAG00000021636	GPR155	protein_coding	-0.655699	2.78359	6.75383e-06
ENSBTAG00000033267	LIN9	protein_coding	-0.76433	2.33339	6.84097e-06
ENSBTAG00000009169	XPR1	protein_coding	-0.662609	1.296	6.84934e-06
ENSBTAG00000005866	ZNF81	protein_coding	-1.58316	-1.28513	7.03147e-06
ENSBTAG00000008293	GPCPD1	protein_coding	-0.85945	5.6594	7.12657e-06
ENSBTAG00000046239	LCOR	protein_coding	-0.808312	3.03218	7.1829e-06
ENSBTAG00000003212	NNAT	protein_coding	-1.08321	1.92662	7.34305e-06
ENSBTAG00000008248	NA	protein_coding	-0.627513	6.79024	7.3489e-06
ENSBTAG00000006448	ERI2	protein_coding	-0.727131	0.193638	7.35024e-06
ENSBTAG00000000687	POC1B	protein_coding	-0.623618	3.02218	7.36757e-06
ENSBTAG00000020796	UBE2D1	protein_coding	-0.710558	5.89183	7.4291e-06
ENSBTAG00000019591	DCX	protein_coding	-3.19188	-2.07874	7.44606e-06
ENSBTAG00000019002	SLC2A12	protein_coding	-0.758576	2.77185	7.59149e-06
ENSBTAG00000049393	NA	pseudogene	-1.56799	0.58966	7.67694e-06
ENSBTAG00000016374	OGFRL1	protein_coding	-0.632865	2.01865	7.72396e-06
ENSBTAG00000012943	PPARGC1B	protein_coding	-1.55831	3.16356	7.7597e-06
ENSBTAG00000016644	LVRN	protein_coding	-0.697999	4.32296	7.98966e-06
ENSBTAG00000013545	MAVS	protein_coding	-0.640969	4.0202	8.02055e-06
ENSBTAG00000006999	RYR1	protein_coding	-0.816617	11.986	8.04718e-06
ENSBTAG00000049190	NA	protein_coding	-1.31694	3.40211	8.15635e-06
ENSBTAG00000003877	ZCCHC24	protein_coding	-1.07998	6.09166	8.19159e-06
ENSBTAG00000011684	RAB11FIP1	protein_coding	-1.03807	0.370841	8.19199e-06
ENSBTAG00000011022	ARPP19	protein_coding	-0.619618	7.4759	8.19951e-06
ENSBTAG00000007635	PLCL1	protein_coding	-0.916362	4.9995	8.26903e-06
ENSBTAG00000003378	ACAP2	protein_coding	-0.894791	0.744767	8.29512e-06
ENSBTAG00000018841	PTPN3	protein_coding	-0.972226	3.02302	8.51161e-06
ENSBTAG00000017545	FCHO2	protein_coding	-0.73844	1.41455	8.58708e-06
ENSBTAG00000039435	LEMD3	protein_coding	-0.739086	3.0913	9.06298e-06
ENSBTAG00000008575	CGNL1	protein_coding	-0.637641	1.57266	9.20326e-06
ENSBTAG00000013071	GPR153	protein_coding	-0.950409	2.57227	9.24462e-06
ENSBTAG00000011580	DAG1	protein_coding	-0.731109	7.44467	9.25394e-06
ENSBTAG00000006817	CBL	protein_coding	-0.752167	1.63384	9.5505e-06
ENSBTAG00000019741	C3AR1	protein_coding	-1.52554	0.869298	9.6289e-06
ENSBTAG00000024105	BCL2L11	protein_coding	-0.700354	2.05043	9.71444e-06
ENSBTAG00000005496	RP2	protein_coding	-0.731726	1.32982	1.00125e-05
ENSBTAG00000010661	DPYSL3	protein_coding	-0.614535	4.54921	1.00322e-05
ENSBTAG00000008175	ZNF713	protein_coding	-0.974461	0.769262	1.01065e-05
ENSBTAG00000016297	CCNYL1	protein_coding	-0.950214	3.43936	1.02012e-05
ENSBTAG00000031352	ZNF554	protein_coding	-0.633451	0.696564	1.02622e-05
ENSBTAG00000010353	ATP7B	protein_coding	-0.799599	0.0659497	1.02866e-05
ENSBTAG00000025964	MAST4	protein_coding	-0.730448	5.78645	1.03669e-05
ENSBTAG00000012139	SIX1	protein_coding	-0.73762	6.49736	1.05448e-05
ENSBTAG00000023670	NA	protein_coding	-0.923552	-0.306978	1.05448e-05
ENSBTAG00000039599	HOXB4	protein_coding	-0.689737	1.1607	1.06871e-05
ENSBTAG00000000333	ARHGAP20	protein_coding	-0.926552	0.553864	1.07138e-05
ENSBTAG00000008826	RBBP9	protein_coding	-1.0399	0.554808	1.09113e-05
ENSBTAG00000021996	GATAD1	protein_coding	-0.590922	1.98678	1.09335e-05
ENSBTAG00000013922	MOSPD1	protein_coding	-0.65987	3.76609	1.10162e-05
ENSBTAG00000008981	USP49	protein_coding	-0.861793	0.609486	1.12696e-05
ENSBTAG00000003367	NA	protein_coding	-3.76841	-1.83533	1.13987e-05
ENSBTAG00000054887	ZNF471	protein_coding	-0.614394	1.17415	1.14595e-05
ENSBTAG00000051164	WDR35	protein_coding	-0.654527	1.67848	1.14729e-05
ENSBTAG00000049003	NA	lncRNA	-1.90519	-1.59424	1.15211e-05
ENSBTAG00000014615	SLC26A2	protein_coding	-1.00486	0.687371	1.18797e-05
ENSBTAG00000010735	HIGD2A	protein_coding	-0.598353	5.36321	1.189e-05
ENSBTAG00000053595	HOXA9	protein_coding	-0.767774	5.07732	1.19154e-05
ENSBTAG00000010978	PROX1	protein_coding	-1.35862	1.95686	1.21623e-05
ENSBTAG00000005310	GPR180	protein_coding	-0.897569	0.00106549	1.21727e-05
ENSBTAG00000003115	KBTBD2	protein_coding	-0.833628	6.32474	1.23443e-05
ENSBTAG00000032515	PLA2R1	protein_coding	-0.89516	3.24882	1.26192e-05
ENSBTAG00000005826	PTAR1	protein_coding	-0.707719	1.35111	1.26206e-05
ENSBTAG00000051725	NA	lncRNA	-1.08343	-1.00761	1.2698e-05
ENSBTAG00000043546	ND6	protein_coding	-1.30883	3.52811	1.27251e-05
ENSBTAG00000046941	NA	protein_coding	-1.08113	0.224951	1.28952e-05
ENSBTAG00000005218	PDE3B	protein_coding	-1.38509	1.04303	1.30221e-05
ENSBTAG00000051756	NA	protein_coding	-0.596165	1.57285	1.317e-05
ENSBTAG00000013779	HSPA12A	protein_coding	-0.629353	2.85858	1.35844e-05
ENSBTAG00000011766	C7	protein_coding	-0.759633	4.60094	1.36455e-05
ENSBTAG00000009773	KREMEN1	protein_coding	-1.04304	4.52806	1.37067e-05
ENSBTAG00000003880	EMILIN2	protein_coding	-0.687848	3.41922	1.37816e-05
ENSBTAG00000012797	DCUN1D1	protein_coding	-0.814506	5.67885	1.37816e-05
ENSBTAG00000040584	DSC2	protein_coding	-1.25353	-0.41916	1.3945e-05
ENSBTAG00000018996	PRKN	protein_coding	-0.750916	2.36615	1.41777e-05
ENSBTAG00000011268	TMEM64	protein_coding	-1.05587	1.96521	1.42802e-05
ENSBTAG00000000442	RBP4	protein_coding	-1.4734	3.01995	1.4319e-05
ENSBTAG00000019394	ANO5	protein_coding	-0.690958	6.36756	1.44723e-05
ENSBTAG00000048480	NA	lncRNA	-1.05671	-0.119774	1.45012e-05
ENSBTAG00000013300	KCNMA1	protein_coding	-0.847377	2.97054	1.4528e-05
ENSBTAG00000002092	PI16	protein_coding	-0.882024	4.82503	1.49468e-05
ENSBTAG00000018093	KMT2A	protein_coding	-0.642966	4.35813	1.52111e-05
ENSBTAG00000003669	BNC2	protein_coding	-0.81163	0.37931	1.5222e-05
ENSBTAG00000052719	NA	pseudogene	-1.24006	3.12606	1.53104e-05
ENSBTAG00000000437	FFAR4	protein_coding	-5.55165	-2.5659	1.53288e-05
ENSBTAG00000023464	ZFP82	protein_coding	-0.732954	0.111663	1.53288e-05
ENSBTAG00000001618	ALPK3	protein_coding	-0.730468	8.4664	1.57809e-05
ENSBTAG00000050371	NA	lncRNA	-1.25569	0.337082	1.58493e-05
ENSBTAG00000035998	CKB	protein_coding	-2.02343	2.82854	1.58594e-05
ENSBTAG00000011478	ELP6	protein_coding	-0.719273	1.40104	1.5949e-05
ENSBTAG00000040490	CCDC3	protein_coding	-1.46339	3.63028	1.60375e-05
ENSBTAG00000000052	PKNOX2	protein_coding	-0.773104	3.02498	1.62909e-05
ENSBTAG00000014906	VCAN	protein_coding	-0.9783	3.77754	1.64744e-05
ENSBTAG00000012088	FBLN1	protein_coding	-0.69004	5.97163	1.68746e-05
ENSBTAG00000038124	FCGR2A	protein_coding	-1.57199	-0.362256	1.70585e-05
ENSBTAG00000021287	SLC16A7	protein_coding	-1.55943	2.19712	1.71712e-05
ENSBTAG00000054671	NA	protein_coding	-1.39504	-0.300398	1.72305e-05
ENSBTAG00000047219	ZNF793	protein_coding	-1.3827	-0.2214	1.76419e-05
ENSBTAG00000005574	CLU	protein_coding	-1.03889	6.94921	1.81787e-05
ENSBTAG00000029970	bta-mir-196b	miRNA	-1.54456	-1.43458	1.84897e-05
ENSBTAG00000021259	C2CD2	protein_coding	-0.726038	1.84905	1.91692e-05
ENSBTAG00000054899	NA	protein_coding	-1.93226	-1.43316	1.92908e-05
ENSBTAG00000017280	C3	protein_coding	-1.07009	2.05809	1.97581e-05
ENSBTAG00000015690	PLIN4	protein_coding	-0.903495	6.84174	1.9795e-05
ENSBTAG00000015939	NECTIN1	protein_coding	-0.722376	2.75698	2.00151e-05
ENSBTAG00000024545	DCHS2	protein_coding	-2.96583	-2.02403	2.02248e-05
ENSBTAG00000007761	ZBTB5	protein_coding	-0.597712	2.09562	2.05768e-05
ENSBTAG00000013706	MEGF9	protein_coding	-1.01371	2.55194	2.0611e-05
ENSBTAG00000009770	GPD2	protein_coding	-1.01557	4.342	2.08829e-05
ENSBTAG00000051401	NA	lncRNA	-0.742601	1.21332	2.09841e-05
ENSBTAG00000005453	FGD4	protein_coding	-0.689143	2.04728	2.10493e-05
ENSBTAG00000001273	NLRP3	protein_coding	-1.18962	0.0802303	2.14163e-05
ENSBTAG00000000233	OR51E1	protein_coding	-1.41359	1.5834	2.16653e-05
ENSBTAG00000011647	SLC25A15	protein_coding	-1.0081	1.41673	2.17182e-05
ENSBTAG00000020000	RAP1GAP2	protein_coding	-0.720333	1.11509	2.19549e-05
ENSBTAG00000053845	NA	protein_coding	-0.629398	0.821203	2.2209e-05
ENSBTAG00000050580	NA	protein_coding	-1.24595	-0.829792	2.24161e-05
ENSBTAG00000004564	MBNL1	protein_coding	-0.824857	8.12669	2.25358e-05
ENSBTAG00000016337	ACOT13	protein_coding	-0.618471	5.26524	2.2793e-05
ENSBTAG00000014069	PDK4	protein_coding	-0.693473	10.4509	2.29833e-05
ENSBTAG00000045912	NA	protein_coding	-0.790154	0.867193	2.30863e-05
ENSBTAG00000054084	NA	lncRNA	-1.12824	0.428389	2.33143e-05
ENSBTAG00000016104	BTAF1	protein_coding	-0.650175	4.33306	2.34561e-05
ENSBTAG00000051743	NA	lncRNA	-1.20178	-1.20173	2.35951e-05
ENSBTAG00000022893	NA	protein_coding	-2.19948	-1.6074	2.40528e-05
ENSBTAG00000002585	SLC16A2	protein_coding	-1.31387	1.39435	2.40896e-05
ENSBTAG00000010243	RBM33	protein_coding	-0.654	4.62798	2.41812e-05
ENSBTAG00000017711	WHAMM	protein_coding	-0.705261	2.85575	2.68997e-05
ENSBTAG00000007074	ZKSCAN8	protein_coding	-0.813202	2.12037	2.7064e-05
ENSBTAG00000046328	XG	protein_coding	-0.677047	3.07169	2.71975e-05
ENSBTAG00000008172	EGLN3	protein_coding	-0.753091	7.39581	2.83691e-05
ENSBTAG00000017313	ADA2	protein_coding	-0.732964	-0.127974	2.84745e-05
ENSBTAG00000052866	NA	lncRNA	-0.758051	3.40022	2.85267e-05
ENSBTAG00000031741	ZNF322	protein_coding	-0.619281	0.822612	2.85306e-05
ENSBTAG00000021743	ZNF704	protein_coding	-0.734876	1.60679	2.90762e-05
ENSBTAG00000007577	UBXN7	protein_coding	-0.677678	2.68428	2.94204e-05
ENSBTAG00000053131	NA	protein_coding	-0.971443	-0.867987	2.95416e-05
ENSBTAG00000054635	NA	protein_coding	-0.853475	1.09151	2.95695e-05
ENSBTAG00000053365	NA	protein_coding	-1.12788	-0.0247109	2.96888e-05
ENSBTAG00000010383	YTHDF1	protein_coding	-0.693361	5.62078	3.00715e-05
ENSBTAG00000001078	SRL	protein_coding	-1.12239	8.13144	3.08339e-05
ENSBTAG00000017776	CHD2	protein_coding	-0.586358	3.85318	3.10784e-05
ENSBTAG00000049122	COL6A5	protein_coding	-2.53979	-0.33398	3.14334e-05
ENSBTAG00000016691	LACC1	protein_coding	-0.67185	1.59853	3.14334e-05
ENSBTAG00000007545	PHLPP2	protein_coding	-0.633027	1.3807	3.15276e-05
ENSBTAG00000040132	PWWP3B	protein_coding	-0.808926	0.714708	3.19343e-05
ENSBTAG00000001257	AGTPBP1	protein_coding	-0.72446	4.53001	3.22099e-05
ENSBTAG00000009704	CECR2	protein_coding	-0.705214	3.3995	3.24962e-05
ENSBTAG00000002299	SEL1L3	protein_coding	-0.609205	6.61914	3.25989e-05
ENSBTAG00000026836	NA	protein_coding	-0.838122	3.38945	3.31178e-05
ENSBTAG00000052391	NA	protein_coding	-0.907656	1.15039	3.33358e-05
ENSBTAG00000012929	CEP85L	protein_coding	-0.688966	3.32292	3.37637e-05
ENSBTAG00000006907	NEB	protein_coding	-0.699987	12.6862	3.38798e-05
ENSBTAG00000031439	CDC14A	protein_coding	-0.742971	3.86449	3.39069e-05
ENSBTAG00000001770	ST8SIA5	protein_coding	-0.961558	2.54815	3.39665e-05
ENSBTAG00000005951	HIC2	protein_coding	-0.875805	-0.309358	3.40214e-05
ENSBTAG00000014713	RARRES1	protein_coding	-0.842239	0.894627	3.43595e-05
ENSBTAG00000005833	ETNK1	protein_coding	-0.746379	2.13191	3.46781e-05
ENSBTAG00000046256	TMEM132C	protein_coding	-0.904182	0.136382	3.47928e-05
ENSBTAG00000012837	COL6A6	protein_coding	-1.15546	2.46749	3.48119e-05
ENSBTAG00000054576	NA	protein_coding	-0.957317	-0.650183	3.49009e-05
ENSBTAG00000006035	PPP1R1B	protein_coding	-1.27031	2.70201	3.51484e-05
ENSBTAG00000030575	BHLHE41	protein_coding	-0.609128	4.84124	3.53709e-05
ENSBTAG00000038970	ZBTB14	protein_coding	-0.595888	1.25663	3.53946e-05
ENSBTAG00000026080	NA	protein_coding	-1.07253	0.685769	3.60748e-05
ENSBTAG00000045010	bta-mir-2350	miRNA	-1.3114	-0.715463	3.71235e-05
ENSBTAG00000006326	ALDH1L2	protein_coding	-1.26916	1.22681	3.7386e-05
ENSBTAG00000014103	SH3GL2	protein_coding	-1.31132	-0.233137	3.74733e-05
ENSBTAG00000012648	ZSWIM5	protein_coding	-1.58581	-1.1852	3.83716e-05
ENSBTAG00000009127	TSPYL4	protein_coding	-0.603631	5.08837	3.86925e-05
ENSBTAG00000052736	NA	protein_coding	-1.35111	-1.44685	3.88354e-05
ENSBTAG00000020266	SLC19A2	protein_coding	-0.781084	2.68024	3.95505e-05
ENSBTAG00000003339	ZBTB10	protein_coding	-0.610392	2.93343	3.96173e-05
ENSBTAG00000020448	NA	protein_coding	-0.69757	1.2987	4.00431e-05
ENSBTAG00000004732	SPTB	protein_coding	-1.05596	6.92897	4.01439e-05
ENSBTAG00000021164	SLMAP	protein_coding	-0.739509	5.95415	4.0406e-05
ENSBTAG00000053970	SOST	protein_coding	-1.54839	1.63415	4.05078e-05
ENSBTAG00000054728	NA	lncRNA	-0.87568	-0.0615842	4.07308e-05
ENSBTAG00000015837	P2RY12	protein_coding	-1.58814	-2.01934	4.07317e-05
ENSBTAG00000016269	ME2	protein_coding	-0.641409	4.54514	4.13117e-05
ENSBTAG00000005788	VANGL1	protein_coding	-0.697949	0.704148	4.23845e-05
ENSBTAG00000019823	ADAMTS17	protein_coding	-0.64209	0.684264	4.33295e-05
ENSBTAG00000021029	PRR5L	protein_coding	-1.91572	0.790526	4.37447e-05
ENSBTAG00000021875	SLC41A2	protein_coding	-0.723531	0.549699	4.41673e-05
ENSBTAG00000006860	VWA2	protein_coding	-1.12324	-0.325815	4.43341e-05
ENSBTAG00000052297	NA	protein_coding	-1.01262	-0.32528	4.44361e-05
ENSBTAG00000022036	ZNRF3	protein_coding	-0.650478	1.04215	4.46644e-05
ENSBTAG00000002997	ADAMTSL1	protein_coding	-0.702926	1.20422	4.58052e-05
ENSBTAG00000009852	NAV3	protein_coding	-0.597615	1.6021	4.58155e-05
ENSBTAG00000006345	ART1	protein_coding	-0.759847	5.50063	4.67061e-05
ENSBTAG00000020147	NA	protein_coding	-0.650297	0.515428	4.67735e-05
ENSBTAG00000020214	LRRC8B	protein_coding	-0.83369	0.43309	4.72046e-05
ENSBTAG00000000877	ETFBKMT	protein_coding	-0.808298	0.482686	4.73767e-05
ENSBTAG00000045746	NA	protein_coding	-3.24561	-2.12973	4.96273e-05
ENSBTAG00000014665	ADAMTS2	protein_coding	-0.750091	4.40264	5.03322e-05
ENSBTAG00000048514	NA	protein_coding	-0.725871	1.09	5.07826e-05
ENSBTAG00000007773	VCAM1	protein_coding	-0.650447	3.27788	5.08262e-05
ENSBTAG00000046708	PDP2	protein_coding	-0.832075	0.634003	5.08379e-05
ENSBTAG00000038048	MRC1	protein_coding	-1.30129	3.67782	5.11776e-05
ENSBTAG00000006223	THEMIS2	protein_coding	-1.01704	-0.25725	5.14716e-05
ENSBTAG00000016026	PCOLCE2	protein_coding	-0.877627	4.86561	5.22742e-05
ENSBTAG00000024021	NRXN1	protein_coding	-1.67753	-0.958483	5.23538e-05
ENSBTAG00000008723	CCBE1	protein_coding	-1.11915	-0.659682	5.25668e-05
ENSBTAG00000050108	NA	lncRNA	-1.11992	-0.622139	5.30147e-05
ENSBTAG00000021842	FCGR2B	protein_coding	-1.27657	0.33716	5.32679e-05
ENSBTAG00000007646	PIGA	protein_coding	-0.643555	0.599697	5.36816e-05
ENSBTAG00000033726	GRIP1	protein_coding	-1.41667	-0.975566	5.39395e-05
ENSBTAG00000015905	ARHGAP32	protein_coding	-0.5981	1.6213	5.40257e-05
ENSBTAG00000018082	QPRT	protein_coding	-1.12383	1.09695	5.47921e-05
ENSBTAG00000017839	TIAM1	protein_coding	-1.53049	-1.52679	5.54319e-05
ENSBTAG00000005133	ANKS6	protein_coding	-0.767068	0.208701	5.63922e-05
ENSBTAG00000008714	CLSTN2	protein_coding	-1.31286	0.117505	5.69385e-05
ENSBTAG00000009948	TRIM25	protein_coding	-0.590243	1.69099	5.72049e-05
ENSBTAG00000048122	CFD	protein_coding	-0.727132	3.66522	5.81974e-05
ENSBTAG00000004072	CAPZA2	protein_coding	-0.715516	7.78933	5.82832e-05
ENSBTAG00000018137	A2M	protein_coding	-0.777409	6.23953	5.92293e-05
ENSBTAG00000049459	NA	lncRNA	-0.890091	0.161766	5.94876e-05
ENSBTAG00000053679	ZFP14	protein_coding	-0.893102	0.31941	5.9898e-05
ENSBTAG00000021310	COL4A4	protein_coding	-1.12676	0.551352	5.99376e-05
ENSBTAG00000021420	EPHA7	protein_coding	-0.999033	-1.30195	6.02061e-05
ENSBTAG00000020570	PRDM8	protein_coding	-0.712597	0.837374	6.06935e-05
ENSBTAG00000006811	EPHA3	protein_coding	-0.969516	1.5247	6.34158e-05
ENSBTAG00000004806	PHKB	protein_coding	-0.839746	8.66569	6.70986e-05
ENSBTAG00000010531	CYP1B1	protein_coding	-1.8295	-0.610401	6.84284e-05
ENSBTAG00000025856	JMY	protein_coding	-0.729265	2.05995	7.03134e-05
ENSBTAG00000008911	NA	protein_coding	-0.808827	-0.072033	7.09758e-05
ENSBTAG00000047998	COL5A1	protein_coding	-0.599225	6.51281	7.11888e-05
ENSBTAG00000047431	NA	snoRNA	-1.49138	-1.14652	7.15008e-05
ENSBTAG00000019230	PTGER3	protein_coding	-2.08116	-1.06165	7.27215e-05
ENSBTAG00000000011	TDH	protein_coding	-3.42327	-2.20731	7.32965e-05
ENSBTAG00000051618	PET117	protein_coding	-0.913739	-0.61621	7.36007e-05
ENSBTAG00000025297	MMGT1	protein_coding	-1.10763	0.403711	7.45379e-05
ENSBTAG00000003526	SYNE3	protein_coding	-0.640307	2.83119	7.62885e-05
ENSBTAG00000002113	ZNF41	protein_coding	-0.630451	0.860149	7.6962e-05
ENSBTAG00000011461	ADORA1	protein_coding	-1.62534	-0.909534	7.80885e-05
ENSBTAG00000046547	CIDEA	protein_coding	-1.36935	2.25965	7.90494e-05
ENSBTAG00000005700	MAP3K9	protein_coding	-0.754338	0.473698	7.93587e-05
ENSBTAG00000004641	PLEKHA6	protein_coding	-0.694097	1.99921	7.93808e-05
ENSBTAG00000044063	B4GALT6	protein_coding	-0.650082	0.574923	8.11175e-05
ENSBTAG00000002283	FZD7	protein_coding	-0.869471	4.38407	8.12264e-05
ENSBTAG00000054859	NA	protein_coding	-1.4421	-1.36242	8.21446e-05
ENSBTAG00000015930	DNAL1	protein_coding	-0.718914	0.683052	8.26345e-05
ENSBTAG00000010085	SLC7A2	protein_coding	-0.989641	2.77341	8.34642e-05
ENSBTAG00000017722	F5	protein_coding	-1.42037	-1.0755	8.37729e-05
ENSBTAG00000020334	ENTPD5	protein_coding	-0.774635	1.61214	8.50965e-05
ENSBTAG00000014407	INO80D	protein_coding	-0.853348	1.315	8.68416e-05
ENSBTAG00000010647	NTRK2	protein_coding	-1.04816	1.76993	8.7297e-05
ENSBTAG00000019512	G6PD	protein_coding	-1.11714	4.1239	8.89395e-05
ENSBTAG00000004364	THNSL2	protein_coding	-0.660073	2.26493	8.96554e-05
ENSBTAG00000011278	XYLB	protein_coding	-0.86992	-0.567351	9.07514e-05
ENSBTAG00000054394	NA	protein_coding	-0.621884	5.78417	9.33665e-05
ENSBTAG00000008300	FN1	protein_coding	-0.704726	7.9726	9.37606e-05
ENSBTAG00000022150	MXRA5	protein_coding	-0.940895	4.33449	9.40806e-05
ENSBTAG00000021173	CCDC134	protein_coding	-0.707601	0.601146	9.75974e-05
ENSBTAG00000006800	FGF6	protein_coding	-1.79545	-1.35307	9.79017e-05
ENSBTAG00000018805	ASB13	protein_coding	-0.716496	0.86926	0.000103556
ENSBTAG00000019340	NA	protein_coding	-0.861887	0.0393024	0.000104752
ENSBTAG00000010119	ALDH1A2	protein_coding	-0.996635	1.8397	0.000105247
ENSBTAG00000009159	PLXNA1	protein_coding	-0.639062	4.6963	0.00010552
ENSBTAG00000025458	DPF3	protein_coding	-0.782432	2.28514	0.000108985
ENSBTAG00000051328	NA	protein_coding	-0.721212	0.00651231	0.000112498
ENSBTAG00000015720	WWP1	protein_coding	-0.714424	8.29453	0.000114961
ENSBTAG00000016864	LBP	protein_coding	-1.79914	-0.488212	0.000114997
ENSBTAG00000044172	LMLN	protein_coding	-0.767516	0.377672	0.000115404
ENSBTAG00000046158	CFB	protein_coding	-1.60219	1.15722	0.000115618
ENSBTAG00000009476	VEGFD	protein_coding	-0.693135	1.75471	0.000116613
ENSBTAG00000003568	CLDN10	protein_coding	-2.71976	-0.628304	0.000116613
ENSBTAG00000018869	IGSF6	protein_coding	-1.56896	-2.20507	0.000117225
ENSBTAG00000019454	ANGEL1	protein_coding	-0.693474	2.78996	0.00011908
ENSBTAG00000022161	TLR7	protein_coding	-1.20706	-0.84769	0.000119159
ENSBTAG00000051340	NA	protein_coding	-1.50885	1.04225	0.000120148
ENSBTAG00000012855	LPL	protein_coding	-0.746897	7.54147	0.000121594
ENSBTAG00000050536	NA	protein_coding	-0.986885	-0.756362	0.000123379
ENSBTAG00000021957	LTBP2	protein_coding	-0.674187	2.95672	0.000125123
ENSBTAG00000021308	IRS1	protein_coding	-0.694894	6.08558	0.000125444
ENSBTAG00000017043	GPR1	protein_coding	-1.40952	-0.758042	0.000127836
ENSBTAG00000031731	HIGD1A	protein_coding	-1.17036	-1.15045	0.000129026
ENSBTAG00000018966	PLCE1	protein_coding	-0.763177	3.57839	0.000130981
ENSBTAG00000017218	ACER3	protein_coding	-0.623985	1.73166	0.000132162
ENSBTAG00000045633	AGTR1	protein_coding	-0.616893	3.44983	0.000134508
ENSBTAG00000040398	KIAA1211	protein_coding	-0.839483	5.38266	0.000134862
ENSBTAG00000007932	HCK	protein_coding	-0.857145	-0.0873204	0.000135426
ENSBTAG00000000087	HSD17B12	protein_coding	-0.605423	4.51369	0.000137734
ENSBTAG00000013215	MREG	protein_coding	-0.954793	-0.65454	0.000139377
ENSBTAG00000011844	NA	protein_coding	-0.942412	-0.155864	0.000139711
ENSBTAG00000025402	IL17D	protein_coding	-0.62245	0.160528	0.000143363
ENSBTAG00000053969	NA	protein_coding	-1.2162	-0.546322	0.000143443
ENSBTAG00000012543	EDA	protein_coding	-1.06522	-0.22699	0.000144714
ENSBTAG00000019428	CCR1	protein_coding	-0.77553	0.360686	0.000148256
ENSBTAG00000045985	NA	protein_coding	-0.978382	-0.644874	0.00014937
ENSBTAG00000008944	CRB1	protein_coding	-0.690324	-0.548239	0.000149609
ENSBTAG00000021338	OAF	protein_coding	-0.608725	2.95737	0.000151519
ENSBTAG00000021751	RASEF	protein_coding	-1.44217	-1.25358	0.000151835
ENSBTAG00000033077	NUFIP2	protein_coding	-0.672223	4.06859	0.000154005
ENSBTAG00000055205	NA	protein_coding	-1.0135	-0.610263	0.000155252
ENSBTAG00000048741	NA	lncRNA	-0.643914	0.354047	0.000157321
ENSBTAG00000005504	TP53INP2	protein_coding	-0.78745	5.08629	0.000159725
ENSBTAG00000004767	SYK	protein_coding	-0.724571	0.723159	0.000161445
ENSBTAG00000043963	FHDC1	protein_coding	-0.679806	-0.42991	0.00016581
ENSBTAG00000017369	MAMDC2	protein_coding	-0.72025	0.835539	0.000165946
ENSBTAG00000009639	SMPD3	protein_coding	-1.76965	-1.92456	0.000171253
ENSBTAG00000027625	SFRP1	protein_coding	-0.736655	2.49803	0.000172392
ENSBTAG00000047955	ZNF774	protein_coding	-0.717999	1.98139	0.000172903
ENSBTAG00000043575	NA	Mt_tRNA	-1.26	-0.734715	0.00017674
ENSBTAG00000055312	NA	protein_coding	-1.625	-2.05336	0.000176753
ENSBTAG00000010413	TMEM169	protein_coding	-0.884624	-0.96364	0.000178275
ENSBTAG00000016505	TMC7	protein_coding	-0.99058	0.164358	0.00017858
ENSBTAG00000046608	NA	protein_coding	-0.637598	1.50724	0.000178633
ENSBTAG00000001702	TMEM107	protein_coding	-0.740174	0.704875	0.000185392
ENSBTAG00000045998	MAGEL2	protein_coding	-0.84315	-0.417572	0.000185531
ENSBTAG00000008240	GALNT15	protein_coding	-0.83632	2.09466	0.000187581
ENSBTAG00000027134	DYNC1I1	protein_coding	-0.751135	0.0392283	0.000187944
ENSBTAG00000008376	MYORG	protein_coding	-0.77509	4.85034	0.000189403
ENSBTAG00000045250	bta-mir-2302	miRNA	-0.911988	0.35802	0.000190138
ENSBTAG00000004949	FDXACB1	protein_coding	-0.824368	-1.30119	0.000192478
ENSBTAG00000010389	STBD1	protein_coding	-0.631189	7.65478	0.000195237
ENSBTAG00000021413	ZIC3	protein_coding	-0.853742	1.1896	0.000196003
ENSBTAG00000047532	TRIQK	protein_coding	-0.610597	0.462709	0.000197287
ENSBTAG00000018057	ZNF621	protein_coding	-0.794656	-0.21887	0.000202611
ENSBTAG00000048801	bta-mir-12038	miRNA	-1.12955	-1.82802	0.000202864
ENSBTAG00000008792	RNASE6	protein_coding	-0.787149	2.08079	0.000203216
ENSBTAG00000021835	PRICKLE2	protein_coding	-0.67491	0.259906	0.000206492
ENSBTAG00000019892	HAS2	protein_coding	-1.01407	0.123475	0.000207093
ENSBTAG00000002680	TMEM132E	protein_coding	-0.7189	0.689773	0.000208969
ENSBTAG00000009314	FYB2	protein_coding	-2.79054	-1.8116	0.000212406
ENSBTAG00000015107	SLC16A1	protein_coding	-0.742451	5.67456	0.000215655
ENSBTAG00000020247	ADCYAP1R1	protein_coding	-0.996294	-0.607796	0.000217557
ENSBTAG00000025200	ASIC2	protein_coding	-1.3689	-1.57028	0.000221948
ENSBTAG00000020713	BACH2	protein_coding	-0.680975	0.172189	0.000235743
ENSBTAG00000021329	ZBTB3	protein_coding	-0.750628	0.620073	0.000238609
ENSBTAG00000032517	BCL7A	protein_coding	-0.845304	1.30127	0.000238922
ENSBTAG00000047670	CHST8	protein_coding	-2.19576	-2.16664	0.000241011
ENSBTAG00000026994	C2H2orf88	protein_coding	-1.02934	0.00712449	0.000243366
ENSBTAG00000017273	LRRC25	protein_coding	-1.22869	-1.82519	0.000246931
ENSBTAG00000040193	COLQ	protein_coding	-1.86438	-2.08664	0.000250711
ENSBTAG00000051419	NA	protein_coding	-0.645436	0.494519	0.000254184
ENSBTAG00000016704	SLC37A2	protein_coding	-1.10898	-0.195947	0.00025431
ENSBTAG00000016030	HOXD10	protein_coding	-1.71943	-1.90854	0.000259168
ENSBTAG00000018125	KIF5C	protein_coding	-0.947284	-1.14054	0.000261152
ENSBTAG00000007689	LPIN1	protein_coding	-1.18397	6.24838	0.000265739
ENSBTAG00000020469	TMED8	protein_coding	-0.669384	-0.704179	0.000266562
ENSBTAG00000011515	SELL	protein_coding	-0.869274	0.602285	0.000266612
ENSBTAG00000047426	LYPD6	protein_coding	-1.16157	1.33921	0.000272733
ENSBTAG00000052243	NA	protein_coding	-1.16576	-0.540423	0.000279113
ENSBTAG00000017455	ADAM9	protein_coding	-0.644674	5.68843	0.00028212
ENSBTAG00000002081	BMPR1B	protein_coding	-0.900798	1.63149	0.00028212
ENSBTAG00000014469	NBEAL1	protein_coding	-0.690956	2.4252	0.000284863
ENSBTAG00000010716	FRAS1	protein_coding	-0.878254	2.28444	0.000287688
ENSBTAG00000001398	ATP2A2	protein_coding	-1.34573	11.0565	0.000290307
ENSBTAG00000008650	CAMK1D	protein_coding	-0.769256	-0.382007	0.000291624
ENSBTAG00000045751	NA	protein_coding	-0.711368	0.778978	0.000319261
ENSBTAG00000000604	GPNMB	protein_coding	-1.40544	0.714767	0.000327858
ENSBTAG00000001728	IGSF10	protein_coding	-1.02212	0.0176333	0.000329067
ENSBTAG00000014885	MYOM3	protein_coding	-0.891313	7.3654	0.000331781
ENSBTAG00000054498	NA	lncRNA	-1.14052	-0.960402	0.000333264
ENSBTAG00000039686	ACOT11	protein_coding	-1.34212	2.49941	0.00034149
ENSBTAG00000015086	HSD11B1	protein_coding	-0.777838	0.699548	0.000343928
ENSBTAG00000007922	RNF24	protein_coding	-0.711029	-0.632948	0.000354136
ENSBTAG00000007778	TRPM3	protein_coding	-0.780176	-0.00150439	0.000354398
ENSBTAG00000009924	MR1	protein_coding	-0.801528	0.20905	0.000357755
ENSBTAG00000018242	NA	protein_coding	-1.36379	-1.67226	0.00036389
ENSBTAG00000014197	SLC38A4	protein_coding	-1.47115	-0.0873803	0.000368945
ENSBTAG00000053060	NA	protein_coding	-0.995223	-1.05581	0.000377913
ENSBTAG00000055184	NA	lncRNA	-0.691874	-0.780659	0.000379012
ENSBTAG00000020839	MEGF6	protein_coding	-0.866979	1.39813	0.000379107
ENSBTAG00000009331	CPAMD8	protein_coding	-1.37967	-0.836935	0.000379516
ENSBTAG00000017709	ATRNL1	protein_coding	-0.878324	0.527105	0.000381676
ENSBTAG00000049946	NA	protein_coding	-1.01148	-0.826938	0.000394926
ENSBTAG00000011917	GPAM	protein_coding	-1.39354	5.92671	0.000401296
ENSBTAG00000026758	NA	protein_coding	-0.79994	-0.56342	0.000406989
ENSBTAG00000014496	CCR6	protein_coding	-1.3281	-1.48031	0.000407182
ENSBTAG00000019988	GNA15	protein_coding	-0.639614	0.0233973	0.000407359
ENSBTAG00000020144	GPR34	protein_coding	-1.22758	-0.589847	0.000410035
ENSBTAG00000049736	NA	lncRNA	-0.827191	-0.733454	0.000411375
ENSBTAG00000016444	RETREG1	protein_coding	-0.963646	5.68659	0.000415213
ENSBTAG00000024983	FBXO47	protein_coding	-0.815055	0.306399	0.00041689
ENSBTAG00000006024	ISLR	protein_coding	-0.651259	3.56594	0.000418424
ENSBTAG00000042126	SNORA66	snoRNA	-1.608	-2.03968	0.000419762
ENSBTAG00000051663	NA	lncRNA	-1.04565	-1.44411	0.000419857
ENSBTAG00000009575	TBC1D32	protein_coding	-0.616717	0.9318	0.000426631
ENSBTAG00000008656	KBTBD6	protein_coding	-0.881311	-0.660549	0.000438116
ENSBTAG00000055051	RNF125	protein_coding	-0.808257	1.78938	0.000439355
ENSBTAG00000053874	NA	protein_coding	-0.620476	0.642148	0.000447325
ENSBTAG00000000629	MMS22L	protein_coding	-0.752143	-0.541701	0.000455284
ENSBTAG00000029926	MIR1-2	miRNA	-0.84783	1.07265	0.000465542
ENSBTAG00000013303	ACSS2	protein_coding	-1.02518	5.74553	0.000472014
ENSBTAG00000000477	TLR5	protein_coding	-0.804092	0.035854	0.00047755
ENSBTAG00000014467	NA	protein_coding	-1.35028	-1.78179	0.000491929
ENSBTAG00000048682	ZNF548	protein_coding	-0.598442	1.1753	0.000493425
ENSBTAG00000000812	CD300A	protein_coding	-1.12323	-1.02133	0.000494999
ENSBTAG00000048980	NA	protein_coding	-0.701557	2.83768	0.000496937
ENSBTAG00000020185	NA	protein_coding	-0.629436	-0.0186917	0.000521742
ENSBTAG00000053414	NA	lncRNA	-0.735814	-0.951933	0.000527819
ENSBTAG00000013997	NA	protein_coding	-0.872429	-0.294273	0.00052783
ENSBTAG00000043508	U8	snoRNA	-0.85097	-0.613263	0.000545628
ENSBTAG00000008004	NCF2	protein_coding	-0.656996	-0.311208	0.000564341
ENSBTAG00000017471	KBTBD13	protein_coding	-0.702329	1.12337	0.000576876
ENSBTAG00000029927	bta-mir-10b	miRNA	-1.24978	-1.62857	0.000585935
ENSBTAG00000020194	FGF13	protein_coding	-0.724132	1.48226	0.000588824
ENSBTAG00000012953	ASTN1	protein_coding	-1.95784	-2.24143	0.000590081
ENSBTAG00000022471	TTPA	protein_coding	-1.51952	-1.95654	0.000596471
ENSBTAG00000006984	CD55	protein_coding	-0.660056	2.19446	0.000605867
ENSBTAG00000008704	FIGN	protein_coding	-0.80082	0.935425	0.000609709
ENSBTAG00000035084	FZD3	protein_coding	-0.678482	-0.390749	0.000633608
ENSBTAG00000011082	IGF1	protein_coding	-0.593509	1.27671	0.000640682
ENSBTAG00000050607	NA	lncRNA	-1.23223	-1.20734	0.000649244
ENSBTAG00000053984	NA	protein_coding	-0.93999	-0.65419	0.000661047
ENSBTAG00000009266	CD226	protein_coding	-0.954884	-1.18818	0.00066315
ENSBTAG00000015165	DPY19L3	protein_coding	-0.805296	0.469693	0.000665392
ENSBTAG00000016740	ACLY	protein_coding	-0.886588	4.28702	0.000677116
ENSBTAG00000008940	NPTX1	protein_coding	-0.916524	-0.084764	0.000697982
ENSBTAG00000055267	NA	protein_coding	-1.25898	-1.38328	0.000700924
ENSBTAG00000006539	SIRPB2	protein_coding	-1.80123	-2.49059	0.000713155
ENSBTAG00000047482	PRRT4	protein_coding	-1.0506	-0.784242	0.000717446
ENSBTAG00000000328	TPPP2	protein_coding	-0.902667	3.04245	0.000720157
ENSBTAG00000004216	MAP3K2	protein_coding	-0.732119	1.59007	0.000729608
ENSBTAG00000053836	CCDC71L	protein_coding	-0.700603	1.37867	0.000732043
ENSBTAG00000005710	NCAM1	protein_coding	-0.602249	4.12778	0.000738578
ENSBTAG00000016997	NA	protein_coding	-0.949232	-0.645141	0.000743428
ENSBTAG00000009117	THNSL1	protein_coding	-0.636458	1.17182	0.000757716
ENSBTAG00000013108	HK2	protein_coding	-1.16489	6.0793	0.000760204
ENSBTAG00000019818	CASZ1	protein_coding	-0.631847	4.7402	0.000766309
ENSBTAG00000012019	IRS2	protein_coding	-0.967727	3.42213	0.000783445
ENSBTAG00000039849	NA	protein_coding	-1.00003	-1.26039	0.000786659
ENSBTAG00000050034	NA	protein_coding	-0.964831	-0.785996	0.000814009
ENSBTAG00000031014	LDAH	protein_coding	-0.761421	0.24858	0.000832337
ENSBTAG00000018223	CHI3L1	protein_coding	-0.715202	1.50146	0.000839217
ENSBTAG00000003791	LPAR3	protein_coding	-0.996193	-1.39069	0.000839616
ENSBTAG00000015788	CCDC171	protein_coding	-0.587918	-0.123716	0.000839691
ENSBTAG00000051080	NA	protein_coding	-0.603114	0.487321	0.000861398
ENSBTAG00000009788	NA	protein_coding	-1.9447	-2.31107	0.000880251
ENSBTAG00000009775	PRRG3	protein_coding	-1.08429	-1.21252	0.000885536
ENSBTAG00000031020	TLR8	pseudogene	-1.72032	-1.41769	0.000891097
ENSBTAG00000004043	NA	protein_coding	-0.731044	0.185005	0.000891097
ENSBTAG00000006659	TMEM116	protein_coding	-1.00915	-1.7894	0.000900846
ENSBTAG00000052846	NA	protein_coding	-0.91238	-1.93803	0.000918252
ENSBTAG00000052916	NA	protein_coding	-1.22488	-1.20816	0.000918301
ENSBTAG00000008066	NA	protein_coding	-0.801621	-0.470217	0.00091843
ENSBTAG00000016002	FAM169A	protein_coding	-0.999154	-0.845021	0.000923338
ENSBTAG00000027434	SORCS2	protein_coding	-0.705492	-0.114707	0.00101147
ENSBTAG00000045086	7SK	misc_RNA	-1.22903	-0.690171	0.00102927
ENSBTAG00000004206	LRRC55	protein_coding	-0.945474	0.197853	0.00103702
ENSBTAG00000003326	NAIP	protein_coding	-0.796021	-0.619073	0.00106116
ENSBTAG00000002786	NA	protein_coding	-0.739718	-0.621913	0.0010676
ENSBTAG00000054535	NA	protein_coding	-1.33981	-2.0268	0.00107772
ENSBTAG00000038495	DCLK1	protein_coding	-0.96832	-0.970143	0.00110663
ENSBTAG00000010999	IL17RD	protein_coding	-0.686293	-0.149564	0.00114951
ENSBTAG00000010030	EPHA4	protein_coding	-0.654899	-0.0202791	0.00116711
ENSBTAG00000006937	ABCA10	protein_coding	-0.617969	1.85686	0.0011794
ENSBTAG00000038043	ABCD2	protein_coding	-1.77636	-0.557415	0.00118722
ENSBTAG00000054740	NA	lncRNA	-1.2293	-1.4457	0.00120509
ENSBTAG00000051528	NA	lncRNA	-0.681375	-0.497963	0.00126419
ENSBTAG00000052626	NA	protein_coding	-0.623012	-0.00202479	0.00126789
ENSBTAG00000007882	CACNA1B	protein_coding	-0.938142	-1.61014	0.00127652
ENSBTAG00000020289	ZNF214	protein_coding	-1.00358	-1.45138	0.00127713
ENSBTAG00000055110	NA	protein_coding	-0.74305	-0.280468	0.00128674
ENSBTAG00000003457	ATF5	protein_coding	-0.773598	4.23397	0.00130333
ENSBTAG00000018284	KBTBD11	protein_coding	-0.769726	-0.817255	0.00130339
ENSBTAG00000027868	DLG2	protein_coding	-0.735337	2.419	0.00131737
ENSBTAG00000012815	CLEC12A	protein_coding	-0.841839	-0.0766335	0.00133229
ENSBTAG00000040543	TMEM200A	protein_coding	-1.03334	-0.892637	0.00134543
ENSBTAG00000001176	LRRN1	protein_coding	-0.632348	5.03276	0.00137379
ENSBTAG00000011973	DCAF16	protein_coding	-0.753098	-1.05976	0.00138481
ENSBTAG00000019533	ADTRP	protein_coding	-1.54263	-1.97814	0.00140973
[truncated: 257 more rows]
