# Supplementary material for: Evaluation of RNA quality and functional transcriptome of beef longissimus thoracis over time post-mortem
Source: PLoS One. 2021 May 25;16(5):e0251868. doi: 10.1371/journal.pone.0251868 (PMC8148330; doi:10.1371/journal.pone.0251868)
Supplement: S2 Table — (XLSX) [file pone.0251868.s007.xlsx]

## Sheet: DAVID results
S2 Table: Functional enrichment analyses of DE genes in beef LT over time using DAVID Functional Annotation Tool
(separate analyses for sets of up and down regulated DE gene sets at each time point versus time 0 h)
Gene set	Category	Term	Count	%	PValue	List Total	Pop Hits	Pop Total	Fold Enrichment	Bonferroni	Benjamini	FDR	Genes
upreg_6h	No terms enriched
downreg_6h	UP_KEYWORDS	Ubiquinone	8	44.4444	1.05001e-16	16	21	11991	285.5	3.33067e-15	3.33067e-15	9.99201e-14	ENSBTAG00000043550, ENSBTAG00000043559, ENSBTAG00000043571, ENSBTAG00000043546, ENSBTAG00000043558, ENSBTAG00000043563, ENSBTAG00000043568, ENSBTAG00000043577
downreg_6h	GOTERM_MF_DIRECT	GO:0008137~NADH dehydrogenase (ubiquinone) activity	7	38.8889	9.84244e-13	13	31	8883	154.295	1.27948e-11	1.27948e-11	6.51612e-10	ENSBTAG00000043559, ENSBTAG00000043571, ENSBTAG00000043546, ENSBTAG00000043558, ENSBTAG00000043563, ENSBTAG00000043568, ENSBTAG00000043577
downreg_6h	UP_KEYWORDS	Respiratory chain	7	38.8889	4.26217e-11	16	57	11991	92.0362	1.27865e-09	6.39327e-10	3.63071e-08	ENSBTAG00000043550, ENSBTAG00000043559, ENSBTAG00000043571, ENSBTAG00000043546, ENSBTAG00000043563, ENSBTAG00000043568, ENSBTAG00000043577
downreg_6h	KEGG_PATHWAY	bta00190:Oxidative phosphorylation	8	44.4444	2.54645e-10	10	130	4595	28.2769	4.24544e-09	2.12272e-09	2.54926e-07	ENSBTAG00000043550, ENSBTAG00000043559, ENSBTAG00000043571, ENSBTAG00000043546, ENSBTAG00000043558, ENSBTAG00000043563, ENSBTAG00000043568, ENSBTAG00000043577
downreg_6h	UP_KEYWORDS	Electron transport	7	38.8889	4.04685e-10	10	121	4595	30.3802	2.54645e-09	2.54645e-09	1.52907e-07	ENSBTAG00000043550, ENSBTAG00000043559, ENSBTAG00000043571, ENSBTAG00000043546, ENSBTAG00000043558, ENSBTAG00000043563, ENSBTAG00000043568, ENSBTAG00000043577
downreg_6h	KEGG_PATHWAY	bta05012:Parkinson's disease	8	44.4444	4.24544e-10	16	82	11991	63.9764	1.21405e-08	4.04685e-09	3.44729e-07	ENSBTAG00000043550, ENSBTAG00000043559, ENSBTAG00000043571, ENSBTAG00000043546, ENSBTAG00000043563, ENSBTAG00000043568, ENSBTAG00000043577
downreg_6h	UP_KEYWORDS	NAD	7	38.8889	2.29979e-09	16	109	11991	48.129	6.89937e-08	1.72484e-08	1.95906e-06	ENSBTAG00000043559, ENSBTAG00000043571, ENSBTAG00000043546, ENSBTAG00000043558, ENSBTAG00000043563, ENSBTAG00000043568, ENSBTAG00000043577
downreg_6h	GOTERM_CC_DIRECT	GO:0070469~respiratory chain	5	27.7778	2.60089e-09	16	44	10576	90.1364	5.16741e-08	2.58371e-08	2.11612e-06	ENSBTAG00000043559, ENSBTAG00000043571, ENSBTAG00000043558, ENSBTAG00000043563, ENSBTAG00000043568, ENSBTAG00000043577
downreg_6h	GOTERM_CC_DIRECT	GO:0005747~mitochondrial respiratory chain complex I	6	33.3333	2.87079e-09	16	14	10576	236.071	4.6816e-08	4.6816e-08	1.91717e-06	ENSBTAG00000043550, ENSBTAG00000043571, ENSBTAG00000043546, ENSBTAG00000043563, ENSBTAG00000043568
downreg_6h	UP_KEYWORDS	Oxidoreductase	7	38.8889	9.28436e-07	16	298	11991	17.6042	2.78527e-05	5.57061e-06	0.000790881	ENSBTAG00000043559, ENSBTAG00000043571, ENSBTAG00000043546, ENSBTAG00000043558, ENSBTAG00000043563, ENSBTAG00000043568, ENSBTAG00000043577
downreg_6h	UP_KEYWORDS	Mitochondrion	8	44.4444	3.03435e-06	16	589	11991	10.1791	9.10264e-05	1.51716e-05	0.00258476	ENSBTAG00000043550, ENSBTAG00000043559, ENSBTAG00000043571, ENSBTAG00000043546, ENSBTAG00000043558, ENSBTAG00000043563, ENSBTAG00000043568, ENSBTAG00000043577
downreg_6h	INTERPRO	IPR001750:NADH:ubiquinone/plastoquinone oxidoreductase	3	16.6667	4.20978e-06	16	6	11991	374.719	0.000655184	9.3624e-05	0.0186082	ENSBTAG00000043559, ENSBTAG00000043568, ENSBTAG00000043577
downreg_6h	GOTERM_BP_DIRECT	GO:0042773~ATP synthesis coupled electron transport	3	16.6667	1.66021e-05	15	3	11385	759	0.000138913	0.000138913	0.00367445	ENSBTAG00000043571, ENSBTAG00000043563, ENSBTAG00000043577
downreg_6h	UP_KEYWORDS	Formylation	3	16.6667	2.18464e-05	14	5	9683	414.986	0.00074682	0.00074682	0.0156121	ENSBTAG00000043559, ENSBTAG00000043563, ENSBTAG00000043577
downreg_6h	UP_KEYWORDS	Transport	7	38.8889	0.00022362	16	780	11991	6.72572	0.00668689	0.000838317	0.190329	ENSBTAG00000043550, ENSBTAG00000043559, ENSBTAG00000043571, ENSBTAG00000043546, ENSBTAG00000043563, ENSBTAG00000043568, ENSBTAG00000043577
downreg_6h	KEGG_PATHWAY	bta01100:Metabolic pathways	8	44.4444	0.000334165	10	930	4595	3.95269	0.00333663	0.00111345	0.200488	ENSBTAG00000043550, ENSBTAG00000043559, ENSBTAG00000043571, ENSBTAG00000043546, ENSBTAG00000043558, ENSBTAG00000043563, ENSBTAG00000043568, ENSBTAG00000043577
downreg_6h	GOTERM_CC_DIRECT	GO:0005743~mitochondrial inner membrane	4	22.2222	0.00548386	16	2653	11991	2.54238	0.215899	0.021868	6.67304	ENSBTAG00000043550, ENSBTAG00000043559, ENSBTAG00000043571, ENSBTAG00000020019, ENSBTAG00000043546, ENSBTAG00000043558, ENSBTAG00000043563, ENSBTAG00000043568, ENSBTAG00000043577
downreg_6h	GOTERM_CC_DIRECT	GO:0016021~integral component of membrane	9	50	0.00591685	16	2643	11991	2.552	0.211354	0.0234641	6.51976	ENSBTAG00000043550, ENSBTAG00000043559, ENSBTAG00000043571, ENSBTAG00000020019, ENSBTAG00000043546, ENSBTAG00000043558, ENSBTAG00000043563, ENSBTAG00000043568, ENSBTAG00000043577
downreg_6h	UP_KEYWORDS	Membrane	10	55.5556	0.00725908	16	3237	11991	2.31522	0.19633	0.0239927	6.0175	ENSBTAG00000000653, ENSBTAG00000043550, ENSBTAG00000043559, ENSBTAG00000043571, ENSBTAG00000020019, ENSBTAG00000043546, ENSBTAG00000043558, ENSBTAG00000043563, ENSBTAG00000043568, ENSBTAG00000043577
downreg_6h	UP_KEYWORDS	Transmembrane helix	9	50	0.00788336	16	2229	10576	2.66891	0.101312	0.0263515	4.2801	ENSBTAG00000043550, ENSBTAG00000043559, ENSBTAG00000043571, ENSBTAG00000020019, ENSBTAG00000043546, ENSBTAG00000043558, ENSBTAG00000043563, ENSBTAG00000043568, ENSBTAG00000043577
downreg_6h	UP_KEYWORDS	Transmembrane	9	50	0.00807447	16	262	10576	10.0916	0.0942402	0.0324553	3.97235	ENSBTAG00000043550, ENSBTAG00000043571, ENSBTAG00000043558, ENSBTAG00000043563
downreg_6h	UP_SEQ_FEATURE	transmembrane region	5	27.7778	0.00815977	16	178	11991	12.631	0.458947	0.0498986	16.0049	ENSBTAG00000043550, ENSBTAG00000043571, ENSBTAG00000043563
upreg_24h	No terms enriched
downreg_24h	UP_KEYWORDS	Ubiquinone	7	6.14035	1.79703e-08	105	21	11991	38.0667	2.46193e-06	2.46193e-06	2.11226e-05	ENSBTAG00000043550, ENSBTAG00000043559, ENSBTAG00000043571, ENSBTAG00000043546, ENSBTAG00000043558, ENSBTAG00000043563, ENSBTAG00000043577
downreg_24h	KEGG_PATHWAY	bta04923:Regulation of lipolysis in adipocytes	8	7.01754	2.65068e-06	64	47	4595	12.2207	0.00033923	0.00033923	0.00307828	ENSBTAG00000037526, ENSBTAG00000015350, ENSBTAG00000038321, ENSBTAG00000019230, ENSBTAG00000005464, ENSBTAG00000011461, ENSBTAG00000005218, ENSBTAG00000002714
downreg_24h	GOTERM_MF_DIRECT	GO:0008137~NADH dehydrogenase (ubiquinone) activity	6	5.26316	8.34128e-06	83	31	8883	20.7143	0.00156694	0.00156694	0.0103484	ENSBTAG00000043559, ENSBTAG00000043571, ENSBTAG00000043546, ENSBTAG00000043558, ENSBTAG00000043563, ENSBTAG00000043577
downreg_24h	UP_KEYWORDS	NAD	8	7.01754	4.34975e-05	105	298	11991	4.59866	0.00725442	0.00242401	0.062448	ENSBTAG00000020597, ENSBTAG00000020527, ENSBTAG00000043559, ENSBTAG00000043571, ENSBTAG00000019512, ENSBTAG00000015980, ENSBTAG00000043546, ENSBTAG00000000011, ENSBTAG00000043558, ENSBTAG00000043563, ENSBTAG00000043577, ENSBTAG00000003871
downreg_24h	UP_KEYWORDS	Oxidoreductase	12	10.5263	5.31436e-05	105	109	11991	8.38165	0.00594157	0.00297521	0.0511158	ENSBTAG00000043559, ENSBTAG00000043571, ENSBTAG00000015980, ENSBTAG00000043546, ENSBTAG00000000011, ENSBTAG00000043558, ENSBTAG00000043563, ENSBTAG00000043577
downreg_24h	UP_KEYWORDS	Respiratory chain	6	5.26316	0.000130419	105	57	11991	12.0211	0.0177099	0.00445717	0.153189	ENSBTAG00000043550, ENSBTAG00000043559, ENSBTAG00000043571, ENSBTAG00000043546, ENSBTAG00000043563, ENSBTAG00000043577
downreg_24h	INTERPRO	IPR001750:NADH:ubiquinone/plastoquinone oxidoreductase	3	2.63158	0.000218798	105	82	11991	8.3561	0.0934902	0.0194393	0.838589	ENSBTAG00000043550, ENSBTAG00000043559, ENSBTAG00000043571, ENSBTAG00000043546, ENSBTAG00000043563, ENSBTAG00000043577
downreg_24h	GOTERM_CC_DIRECT	GO:0070469~respiratory chain	4	3.50877	0.00024537	97	44	10576	12.3899	0.0579115	0.019689	0.71214	ENSBTAG00000043559, ENSBTAG00000043571, ENSBTAG00000043558, ENSBTAG00000043563, ENSBTAG00000043577
downreg_24h	KEGG_PATHWAY	bta04152:AMPK signaling pathway	8	7.01754	0.000544985	97	14	10576	31.1517	0.0220839	0.0220839	0.267176	ENSBTAG00000043550, ENSBTAG00000043571, ENSBTAG00000043546, ENSBTAG00000043563
downreg_24h	GOTERM_CC_DIRECT	GO:0005811~lipid particle	5	4.38596	0.000547886	97	42	10576	12.9799	0.0486481	0.0246273	0.595683	ENSBTAG00000015350, ENSBTAG00000038321, ENSBTAG00000003367, ENSBTAG00000046547, ENSBTAG00000007969
downreg_24h	GOTERM_CC_DIRECT	GO:0005747~mitochondrial respiratory chain complex I	5	4.38596	0.000655347	105	56	11991	10.1964	0.173218	0.031205	1.61873	ENSBTAG00000015980, ENSBTAG00000010564, ENSBTAG00000001417, ENSBTAG00000003359, ENSBTAG00000017567
downreg_24h	UP_KEYWORDS	Electron transport	6	5.26316	0.000716192	64	930	4595	1.93002	0.0936831	0.032257	0.888498	ENSBTAG00000003367, ENSBTAG00000015980, ENSBTAG00000003196, ENSBTAG00000043546, ENSBTAG00000011934, ENSBTAG00000043563, ENSBTAG00000016740, ENSBTAG00000020527, ENSBTAG00000045746, ENSBTAG00000001936, ENSBTAG00000043559, ENSBTAG00000013303, ENSBTAG00000047129, ENSBTAG00000043558, ENSBTAG00000003758, ENSBTAG00000043577, ENSBTAG00000043550, ENSBTAG00000035998, ENSBTAG00000019512, ENSBTAG00000043571,…
downreg_24h	GOTERM_BP_DIRECT	GO:0006094~gluconeogenesis	4	3.50877	0.000720373	64	106	4595	5.41863	0.0673983	0.0342869	0.631082	ENSBTAG00000038321, ENSBTAG00000001936, ENSBTAG00000015980, ENSBTAG00000001333, ENSBTAG00000011934, ENSBTAG00000014911, ENSBTAG00000009733, ENSBTAG00000017567
downreg_24h	KEGG_PATHWAY	bta01100:Metabolic pathways	25	21.9298	0.000768191	97	775	10576	2.39165	0.130607	0.034385	1.66277	ENSBTAG00000021029, ENSBTAG00000043559, ENSBTAG00000015980, ENSBTAG00000011934, ENSBTAG00000043546, ENSBTAG00000046547, ENSBTAG00000043563, ENSBTAG00000043577, ENSBTAG00000038321, ENSBTAG00000043550, ENSBTAG00000038323, ENSBTAG00000035998, ENSBTAG00000000011, ENSBTAG00000001417, ENSBTAG00000007108, ENSBTAG00000017567, ENSBTAG00000040313
downreg_24h	GOTERM_BP_DIRECT	GO:0042773~ATP synthesis coupled electron transport	3	2.63158	0.000876516	105	159	11991	5.02767	0.297816	0.0492543	2.98789	ENSBTAG00000038321, ENSBTAG00000015980, ENSBTAG00000010564, ENSBTAG00000001417, ENSBTAG00000003359, ENSBTAG00000017567, ENSBTAG00000016740
upreg_48h	UP_KEYWORDS	Signal	69	25.1825	1.31722e-08	266	1554	11991	2.00157	2.48953e-06	2.48953e-06	1.63569e-05	ENSBTAG00000005193, ENSBTAG00000020773, ENSBTAG00000043993, ENSBTAG00000025775, ENSBTAG00000019524, ENSBTAG00000009972, ENSBTAG00000004129, ENSBTAG00000018367, ENSBTAG00000005581, ENSBTAG00000007927, ENSBTAG00000015349, ENSBTAG00000015784, ENSBTAG00000033835, ENSBTAG00000008833, ENSBTAG00000008192, ENSBTAG00000001294, ENSBTAG00000019716, ENSBTAG00000001292, ENSBTAG00000015164, ENSBTAG00000005973,…
upreg_48h	GOTERM_MF_DIRECT	GO:0004888~transmembrane signaling receptor activity	9	3.28467	1.2032e-07	186	30	8883	14.3274	3.01998e-05	3.01998e-05	0.000156405	ENSBTAG00000001882, ENSBTAG00000018198, ENSBTAG00000015710, ENSBTAG00000044204, ENSBTAG00000030426, ENSBTAG00000034295, ENSBTAG00000006453, ENSBTAG00000006452, ENSBTAG00000003220
upreg_48h	INTERPRO	IPR007110:Immunoglobulin-like domain	21	7.66423	1.08652e-06	110	25	4595	13.3673	0.000175473	0.000175473	0.00140482	ENSBTAG00000001882, ENSBTAG00000021141, ENSBTAG00000015710, ENSBTAG00000001762, ENSBTAG00000005892, ENSBTAG00000012695, ENSBTAG00000006452, ENSBTAG00000008956
upreg_48h	KEGG_PATHWAY	bta05340:Primary immunodeficiency	8	2.91971	1.17778e-06	227	120	10576	5.43554	0.000341208	0.000341208	0.0020209	ENSBTAG00000001882, ENSBTAG00000021141, ENSBTAG00000002135, ENSBTAG00000017256, ENSBTAG00000008956, ENSBTAG00000015710, ENSBTAG00000007927, ENSBTAG00000044204, ENSBTAG00000030426, ENSBTAG00000034295, ENSBTAG00000013730, ENSBTAG00000016345, ENSBTAG00000011481, ENSBTAG00000004917
upreg_48h	GOTERM_CC_DIRECT	GO:0009897~external side of plasma membrane	14	5.10949	1.5947e-06	243	383	11385	3.05821	0.00097974	0.00048999	0.00298805	ENSBTAG00000005193, ENSBTAG00000008956, ENSBTAG00000014969, ENSBTAG00000001034, ENSBTAG00000039215, ENSBTAG00000011359, ENSBTAG00000033835, ENSBTAG00000015784, ENSBTAG00000016345, ENSBTAG00000018343, ENSBTAG00000001882, ENSBTAG00000019081, ENSBTAG00000021141, ENSBTAG00000004582, ENSBTAG00000017256, ENSBTAG00000000144, ENSBTAG00000015710, ENSBTAG00000014441, ENSBTAG00000034295, ENSBTAG00000044204,…
upreg_48h	INTERPRO	IPR013783:Immunoglobulin-like fold	25	9.12409	2.09449e-06	243	268	11385	3.67123	0.000508362	0.000508362	0.00155006	ENSBTAG00000001882, ENSBTAG00000005193, ENSBTAG00000021141, ENSBTAG00000017256, ENSBTAG00000008956, ENSBTAG00000014969, ENSBTAG00000000144, ENSBTAG00000001034, ENSBTAG00000015710, ENSBTAG00000011359, ENSBTAG00000039215, ENSBTAG00000007927, ENSBTAG00000014441, ENSBTAG00000034295, ENSBTAG00000015784, ENSBTAG00000044204, ENSBTAG00000033835, ENSBTAG00000006453, ENSBTAG00000006452, ENSBTAG00000011465,…
upreg_48h	GOTERM_BP_DIRECT	GO:0070098~chemokine-mediated signaling pathway	8	2.91971	2.47163e-06	139	7	6113	31.4132	0.000875014	0.000875014	0.00926641	ENSBTAG00000001882, ENSBTAG00000015710, ENSBTAG00000044204, ENSBTAG00000006453, ENSBTAG00000006452
upreg_48h	INTERPRO	IPR003110:Phosphorylated immunoreceptor signaling ITAM	5	1.82482	6.62887e-06	243	7	11385	33.4656	0.00309751	0.00103357	0.00945663	ENSBTAG00000001882, ENSBTAG00000015710, ENSBTAG00000044204, ENSBTAG00000006453, ENSBTAG00000006452
upreg_48h	SMART	SM00077:ITAM	5	1.82482	8.25843e-06	208	30	9683	12.4141	0.00228612	0.00228612	0.00386676	ENSBTAG00000004129, ENSBTAG00000005581, ENSBTAG00000009943, ENSBTAG00000010161, ENSBTAG00000001060, ENSBTAG00000009938, ENSBTAG00000003220, ENSBTAG00000019716
upreg_48h	GOTERM_BP_DIRECT	GO:0007186~G-protein coupled receptor signaling pathway	11	4.0146	3.03665e-05	139	22	6113	11.9941	0.011109	0.00557001	0.118187	ENSBTAG00000004129, ENSBTAG00000005581, ENSBTAG00000009943, ENSBTAG00000010161, ENSBTAG00000009938, ENSBTAG00000019716
upreg_48h	GOTERM_BP_DIRECT	GO:0030593~neutrophil chemotaxis	7	2.55474	8.58531e-05	139	206	6113	3.20231	0.0215701	0.00724235	0.23057	ENSBTAG00000001882, ENSBTAG00000005193, ENSBTAG00000021141, ENSBTAG00000008956, ENSBTAG00000014969, ENSBTAG00000001034, ENSBTAG00000039215, ENSBTAG00000011359, ENSBTAG00000014441, ENSBTAG00000015784, ENSBTAG00000044204, ENSBTAG00000033835, ENSBTAG00000034295, ENSBTAG00000011465, ENSBTAG00000018343
upreg_48h	UP_SEQ_FEATURE	domain:ITAM	4	1.45985	0.000102165	243	206	11385	3.41154	0.0579615	0.0118708	0.181851	ENSBTAG00000001882, ENSBTAG00000005193, ENSBTAG00000021141, ENSBTAG00000008956, ENSBTAG00000014969, ENSBTAG00000001034, ENSBTAG00000039215, ENSBTAG00000011359, ENSBTAG00000014441, ENSBTAG00000015784, ENSBTAG00000044204, ENSBTAG00000033835, ENSBTAG00000034295, ENSBTAG00000011465, ENSBTAG00000018343
upreg_48h	SMART	SM00199:SCY	6	2.18978	0.000105383	208	94	9683	5.44768	0.0277282	0.0139615	0.0474974	ENSBTAG00000004129, ENSBTAG00000011043, ENSBTAG00000023731, ENSBTAG00000005581, ENSBTAG00000009943, ENSBTAG00000010161, ENSBTAG00000001060, ENSBTAG00000002508, ENSBTAG00000009938, ENSBTAG00000003220, ENSBTAG00000019716
upreg_48h	GOTERM_MF_DIRECT	GO:0008009~chemokine activity	6	2.18978	0.000114346	186	24	8883	11.9395	0.0282945	0.0142488	0.148538	ENSBTAG00000004129, ENSBTAG00000005581, ENSBTAG00000009943, ENSBTAG00000010161, ENSBTAG00000009938, ENSBTAG00000019716
upreg_48h	INTERPRO	IPR001811:Chemokine interleukin-8-like domain	6	2.18978	0.000127139	243	24	11385	11.713	0.0577691	0.0147661	0.181229	ENSBTAG00000004129, ENSBTAG00000005581, ENSBTAG00000009943, ENSBTAG00000010161, ENSBTAG00000009938, ENSBTAG00000019716
upreg_48h	INTERPRO	IPR003599:Immunoglobulin subtype	15	5.47445	0.000127575	110	59	4595	5.6641	0.0620846	0.0158962	0.511787	ENSBTAG00000021141, ENSBTAG00000015710, ENSBTAG00000011359, ENSBTAG00000013730, ENSBTAG00000006453, ENSBTAG00000006452, ENSBTAG00000017256, ENSBTAG00000008956
upreg_48h	GOTERM_CC_DIRECT	GO:0001772~immunological synapse	6	2.18978	0.000194318	227	218	10576	3.20576	0.0505313	0.0171357	0.306592	ENSBTAG00000009393, ENSBTAG00000005973, ENSBTAG00000017256, ENSBTAG00000025775, ENSBTAG00000004129, ENSBTAG00000008539, ENSBTAG00000004924, ENSBTAG00000017042, ENSBTAG00000013155, ENSBTAG00000005581, ENSBTAG00000010161, ENSBTAG00000006505, ENSBTAG00000008793, ENSBTAG00000025226, ENSBTAG00000019716
upreg_48h	SMART	SM00409:IG	15	5.47445	0.000205697	110	75	4595	5.01273	0.0507031	0.017195	0.415677	ENSBTAG00000011043, ENSBTAG00000021249, ENSBTAG00000039215, ENSBTAG00000005892, ENSBTAG00000012695, ENSBTAG00000018343, ENSBTAG00000004917, ENSBTAG00000001008, ENSBTAG00000007336
upreg_48h	GOTERM_CC_DIRECT	GO:0005576~extracellular region	15	5.47445	0.000242273	110	81	4595	4.64141	0.0844081	0.0174823	0.703454	ENSBTAG00000021141, ENSBTAG00000021249, ENSBTAG00000015710, ENSBTAG00000005892, ENSBTAG00000006453, ENSBTAG00000012695, ENSBTAG00000006452, ENSBTAG00000000306, ENSBTAG00000008956
upreg_48h	GOTERM_MF_DIRECT	GO:0048020~CCR chemokine receptor binding	5	1.82482	0.000272418	227	26	10576	10.7516	0.0407351	0.0205793	0.245975	ENSBTAG00000018367, ENSBTAG00000021249, ENSBTAG00000015710, ENSBTAG00000005892, ENSBTAG00000013451, ENSBTAG00000012695
upreg_48h	GOTERM_BP_DIRECT	GO:0071346~cellular response to interferon-gamma	6	2.18978	0.000279997	186	16	8883	14.9244	0.0661002	0.0225375	0.353541	ENSBTAG00000004129, ENSBTAG00000005581, ENSBTAG00000009943, ENSBTAG00000010161, ENSBTAG00000009938
upreg_48h	GOTERM_BP_DIRECT	GO:0048247~lymphocyte chemotaxis	5	1.82482	0.000301751	110	136	4595	3.68583	0.0476654	0.0241237	0.390204	ENSBTAG00000004129, ENSBTAG00000011043, ENSBTAG00000005581, ENSBTAG00000009943, ENSBTAG00000010161, ENSBTAG00000001060, ENSBTAG00000015483, ENSBTAG00000016043, ENSBTAG00000002508, ENSBTAG00000009938, ENSBTAG00000000306, ENSBTAG00000019716
upreg_48h	KEGG_PATHWAY	bta04062:Chemokine signaling pathway	12	4.37956	0.000327723	208	35	9683	9.31058	0.0764251	0.0261531	0.134232	ENSBTAG00000004129, ENSBTAG00000005581, ENSBTAG00000009943, ENSBTAG00000010161, ENSBTAG00000006505, ENSBTAG00000009938, ENSBTAG00000019716
upreg_48h	KEGG_PATHWAY	bta04650:Natural killer cell mediated cytotoxicity	9	3.28467	0.000349159	110	51	4595	5.73351	0.160475	0.0287323	1.39051	ENSBTAG00000025441, ENSBTAG00000021141, ENSBTAG00000046268, ENSBTAG00000039215, ENSBTAG00000001762, ENSBTAG00000008956, ENSBTAG00000039035
upreg_48h	KEGG_PATHWAY	bta04640:Hematopoietic cell lineage	8	2.91971	0.000430079	99	5	4423	35.7414	0.0305825	0.0305825	0.136713	ENSBTAG00000001882, ENSBTAG00000015710, ENSBTAG00000006453, ENSBTAG00000006452
upreg_48h	UP_SEQ_FEATURE	topological domain:Extracellular	19	6.93431	0.00052758	110	121	4595	3.45229	0.269413	0.0438533	2.4816	ENSBTAG00000004129, ENSBTAG00000001034, ENSBTAG00000005581, ENSBTAG00000010161, ENSBTAG00000012223, ENSBTAG00000001060, ENSBTAG00000015483, ENSBTAG00000016345, ENSBTAG00000019716, ENSBTAG00000011481
downreg_48h	UP_SEQ_FEATURE	disulfide bond	41	5.49598	1.29136e-07	168	349	4423	2.64028	9.35945e-05	4.67984e-05	0.000213021	ENSBTAG00000007665, ENSBTAG00000000345, ENSBTAG00000019669, ENSBTAG00000019230, ENSBTAG00000009520, ENSBTAG00000000088, ENSBTAG00000014615, ENSBTAG00000019953, ENSBTAG00000002348, ENSBTAG00000003132, ENSBTAG00000027051, ENSBTAG00000002885, ENSBTAG00000008773, ENSBTAG00000002096, ENSBTAG00000018035, ENSBTAG00000008099, ENSBTAG00000001274, ENSBTAG00000019289, ENSBTAG00000003353, ENSBTAG00000031632,…
downreg_48h	UP_SEQ_FEATURE	topological domain:Extracellular	35	4.69169	1.42464e-07	720	401	11991	2.15964	7.04105e-05	7.04105e-05	0.000329524	ENSBTAG00000020144, ENSBTAG00000017802, ENSBTAG00000019230, ENSBTAG00000014713, ENSBTAG00000047238, ENSBTAG00000020872, ENSBTAG00000015904, ENSBTAG00000018024, ENSBTAG00000027051, ENSBTAG00000005215, ENSBTAG00000018035, ENSBTAG00000019289, ENSBTAG00000038496, ENSBTAG00000031632, ENSBTAG00000011461, ENSBTAG00000008849, ENSBTAG00000000231, ENSBTAG00000000232, ENSBTAG00000019741, ENSBTAG00000008592,…
downreg_48h	UP_KEYWORDS	Receptor	52	6.97051	2.48809e-07	168	452	4423	2.3881	8.48388e-05	8.48388e-05	0.000193092	ENSBTAG00000007665, ENSBTAG00000021002, ENSBTAG00000001368, ENSBTAG00000006138, ENSBTAG00000019669, ENSBTAG00000007273, ENSBTAG00000018404, ENSBTAG00000000088, ENSBTAG00000004950, ENSBTAG00000003132, ENSBTAG00000027051, ENSBTAG00000018223, ENSBTAG00000018566, ENSBTAG00000002885, ENSBTAG00000017722, ENSBTAG00000008773, ENSBTAG00000000442, ENSBTAG00000002096, ENSBTAG00000018035, ENSBTAG00000008099,…
downreg_48h	UP_KEYWORDS	Transmembrane	212	28.4182	1.89101e-06	720	2643	11991	1.32956	0.000623443	0.000207858	0.00291851	ENSBTAG00000032301, ENSBTAG00000019230, ENSBTAG00000009064, ENSBTAG00000010247, ENSBTAG00000008446, ENSBTAG00000019750, ENSBTAG00000010244, ENSBTAG00000019953, ENSBTAG00000019954, ENSBTAG00000002471, ENSBTAG00000038981, ENSBTAG00000011885, ENSBTAG00000000446, ENSBTAG00000003536, ENSBTAG00000031632, ENSBTAG00000013429, ENSBTAG00000038496, ENSBTAG00000008849, ENSBTAG00000006835, ENSBTAG00000038490,…
downreg_48h	UP_KEYWORDS	Transmembrane helix	211	28.2842	2.20366e-06	720	2653	11991	1.33083	0.000535014	0.000267543	0.00250445	ENSBTAG00000032301, ENSBTAG00000019230, ENSBTAG00000009064, ENSBTAG00000010247, ENSBTAG00000008446, ENSBTAG00000019750, ENSBTAG00000010244, ENSBTAG00000019953, ENSBTAG00000019954, ENSBTAG00000002471, ENSBTAG00000038981, ENSBTAG00000011885, ENSBTAG00000000446, ENSBTAG00000003536, ENSBTAG00000031632, ENSBTAG00000013429, ENSBTAG00000038496, ENSBTAG00000008849, ENSBTAG00000006835, ENSBTAG00000038490,…
downreg_48h	UP_SEQ_FEATURE	glycosylation site:N-linked (GlcNAc...)	45	6.03217	1.56963e-05	168	524	4423	2.00972	0.0103483	0.00259717	0.0236715	ENSBTAG00000007665, ENSBTAG00000021002, ENSBTAG00000000345, ENSBTAG00000019230, ENSBTAG00000019669, ENSBTAG00000009520, ENSBTAG00000000088, ENSBTAG00000014615, ENSBTAG00000005257, ENSBTAG00000019953, ENSBTAG00000002348, ENSBTAG00000011917, ENSBTAG00000003132, ENSBTAG00000027051, ENSBTAG00000011885, ENSBTAG00000002885, ENSBTAG00000008773, ENSBTAG00000002096, ENSBTAG00000018035, ENSBTAG00000008099,…
downreg_48h	UP_SEQ_FEATURE	topological domain:Cytoplasmic	40	5.36193	1.58327e-05	168	624	4423	1.89861	0.0102596	0.00343162	0.0234675	ENSBTAG00000007665, ENSBTAG00000021002, ENSBTAG00000001368, ENSBTAG00000006138, ENSBTAG00000019230, ENSBTAG00000019669, ENSBTAG00000007273, ENSBTAG00000009520, ENSBTAG00000000088, ENSBTAG00000014615, ENSBTAG00000019953, ENSBTAG00000002348, ENSBTAG00000004950, ENSBTAG00000003132, ENSBTAG00000027051, ENSBTAG00000016864, ENSBTAG00000018223, ENSBTAG00000002885, ENSBTAG00000017722, ENSBTAG00000008773,…
downreg_48h	KEGG_PATHWAY	bta05150:Staphylococcus aureus infection	11	1.47453	7.09354e-05	303	48	4595	3.79125	0.0482523	0.01635	0.266557	ENSBTAG00000037526, ENSBTAG00000030174, ENSBTAG00000015350, ENSBTAG00000018986, ENSBTAG00000001936, ENSBTAG00000012855, ENSBTAG00000034436, ENSBTAG00000001333, ENSBTAG00000011934, ENSBTAG00000008063, ENSBTAG00000019625, ENSBTAG00000004860
downreg_48h	INTERPRO	IPR000276:G protein-coupled receptor, rhodopsin-like	19	2.54692	8.08134e-05	303	36	4595	4.63376	0.0168113	0.0168113	0.0914607	ENSBTAG00000021842, ENSBTAG00000027051, ENSBTAG00000047238, ENSBTAG00000020872, ENSBTAG00000011193, ENSBTAG00000038124, ENSBTAG00000019741, ENSBTAG00000011196, ENSBTAG00000008592, ENSBTAG00000002096, ENSBTAG00000007153
downreg_48h	INTERPRO	IPR017452:GPCR, rhodopsin-like, 7TM	19	2.54692	0.000117277	303	47	4595	3.87192	0.0396416	0.0200212	0.218066	ENSBTAG00000037526, ENSBTAG00000015350, ENSBTAG00000038321, ENSBTAG00000019230, ENSBTAG00000005464, ENSBTAG00000011461, ENSBTAG00000009520, ENSBTAG00000018404, ENSBTAG00000005218, ENSBTAG00000002714, ENSBTAG00000012687, ENSBTAG00000016629
downreg_48h	KEGG_PATHWAY	bta04923:Regulation of lipolysis in adipocytes	12	1.60858	0.000169227	303	51	4595	3.56824	0.0835809	0.021584	0.469955	ENSBTAG00000006156, ENSBTAG00000013300, ENSBTAG00000031632, ENSBTAG00000005464, ENSBTAG00000009789, ENSBTAG00000009520, ENSBTAG00000009637, ENSBTAG00000018404, ENSBTAG00000001061, ENSBTAG00000002023, ENSBTAG00000016629, ENSBTAG00000009552
downreg_48h	UP_SEQ_FEATURE	transmembrane region	56	7.5067	0.000185402	168	932	4423	1.5819	0.114692	0.0240696	0.276865	ENSBTAG00000021002, ENSBTAG00000000345, ENSBTAG00000019669, ENSBTAG00000019230, ENSBTAG00000009520, ENSBTAG00000043546, ENSBTAG00000017242, ENSBTAG00000014615, ENSBTAG00000019750, ENSBTAG00000010244, ENSBTAG00000005257, ENSBTAG00000019953, ENSBTAG00000007837, ENSBTAG00000002348, ENSBTAG00000027051, ENSBTAG00000019954, ENSBTAG00000011885, ENSBTAG00000008773, ENSBTAG00000018035, ENSBTAG00000016704,…
downreg_48h	KEGG_PATHWAY	bta03320:PPAR signaling pathway	12	1.60858	0.000206905	720	199	11991	2.17592	0.0954722	0.0247735	0.46849	ENSBTAG00000009520, ENSBTAG00000002714, ENSBTAG00000006013, ENSBTAG00000016740, ENSBTAG00000007837, ENSBTAG00000015637, ENSBTAG00000015563, ENSBTAG00000020527, ENSBTAG00000014159, ENSBTAG00000000446, ENSBTAG00000018035, ENSBTAG00000021970, ENSBTAG00000005754, ENSBTAG00000001274, ENSBTAG00000019289, ENSBTAG00000046708, ENSBTAG00000005847, ENSBTAG00000003758, ENSBTAG00000007962, ENSBTAG00000013300,…
downreg_48h	GOTERM_BP_DIRECT	GO:0009791~post-embryonic development	12	1.60858	0.000354144	720	3237	11991	1.20392	0.136998	0.0290377	0.687156	ENSBTAG00000032301, ENSBTAG00000019230, ENSBTAG00000009064, ENSBTAG00000010247, ENSBTAG00000008446, ENSBTAG00000019750, ENSBTAG00000010244, ENSBTAG00000019953, ENSBTAG00000019954, ENSBTAG00000002471, ENSBTAG00000038981, ENSBTAG00000011885, ENSBTAG00000000446, ENSBTAG00000000448, ENSBTAG00000003536, ENSBTAG00000031632, ENSBTAG00000013429, ENSBTAG00000038496, ENSBTAG00000013616, ENSBTAG00000008849,…
upreg_72h	KEGG_PATHWAY	bta03010:Ribosome	69	6.51558	9.89792e-42	415	119	4595	6.42007	2.25673e-39	2.25673e-39	1.26719e-38	ENSBTAG00000017441, ENSBTAG00000005296, ENSBTAG00000019253, ENSBTAG00000031723, ENSBTAG00000023462, ENSBTAG00000018628, ENSBTAG00000030164, ENSBTAG00000014518, ENSBTAG00000015388, ENSBTAG00000001777, ENSBTAG00000038949, ENSBTAG00000002038, ENSBTAG00000012044, ENSBTAG00000016224, ENSBTAG00000020905, ENSBTAG00000005688, ENSBTAG00000019147, ENSBTAG00000019718, ENSBTAG00000015989, ENSBTAG00000001109,…
upreg_72h	UP_KEYWORDS	Ribosomal protein	73	6.8933	2.61177e-37	1035	150	11991	5.63828	7.99201e-35	7.99201e-35	3.50065e-34	ENSBTAG00000017441, ENSBTAG00000005296, ENSBTAG00000019253, ENSBTAG00000031723, ENSBTAG00000018628, ENSBTAG00000023462, ENSBTAG00000030164, ENSBTAG00000014518, ENSBTAG00000015388, ENSBTAG00000001777, ENSBTAG00000038949, ENSBTAG00000002038, ENSBTAG00000012044, ENSBTAG00000016224, ENSBTAG00000020905, ENSBTAG00000019147, ENSBTAG00000000825, ENSBTAG00000005688, ENSBTAG00000019718, ENSBTAG00000015989,…
upreg_72h	GOTERM_MF_DIRECT	GO:0003735~structural constituent of ribosome	76	7.17658	6.28513e-35	732	182	8883	5.06747	4.03505e-32	4.03505e-32	9.36859e-32	ENSBTAG00000017441, ENSBTAG00000005296, ENSBTAG00000019253, ENSBTAG00000031723, ENSBTAG00000039138, ENSBTAG00000018628, ENSBTAG00000023462, ENSBTAG00000030164, ENSBTAG00000014518, ENSBTAG00000015388, ENSBTAG00000001777, ENSBTAG00000038949, ENSBTAG00000012044, ENSBTAG00000002038, ENSBTAG00000016224, ENSBTAG00000020905, ENSBTAG00000019147, ENSBTAG00000000825, ENSBTAG00000005688, ENSBTAG00000019718,…
upreg_72h	UP_KEYWORDS	Ribonucleoprotein	80	7.5543	2.10692e-33	1035	200	11991	4.6342	6.44716e-31	3.22358e-31	2.82398e-30	ENSBTAG00000017441, ENSBTAG00000005296, ENSBTAG00000012177, ENSBTAG00000019253, ENSBTAG00000031723, ENSBTAG00000018628, ENSBTAG00000023462, ENSBTAG00000030164, ENSBTAG00000014518, ENSBTAG00000015388, ENSBTAG00000008292, ENSBTAG00000038949, ENSBTAG00000001777, ENSBTAG00000012044, ENSBTAG00000002038, ENSBTAG00000016224, ENSBTAG00000020905, ENSBTAG00000019147, ENSBTAG00000000825, ENSBTAG00000005688,…
upreg_72h	GOTERM_BP_DIRECT	GO:0006412~translation	62	5.85458	2.39627e-28	802	148	9683	5.05785	5.20229e-25	5.20229e-25	4.15941e-25	ENSBTAG00000017441, ENSBTAG00000005296, ENSBTAG00000019253, ENSBTAG00000031723, ENSBTAG00000039138, ENSBTAG00000023462, ENSBTAG00000030164, ENSBTAG00000015388, ENSBTAG00000038949, ENSBTAG00000002038, ENSBTAG00000012044, ENSBTAG00000016224, ENSBTAG00000020905, ENSBTAG00000019147, ENSBTAG00000019718, ENSBTAG00000015989, ENSBTAG00000001109, ENSBTAG00000013264, ENSBTAG00000040308, ENSBTAG00000020733,…
upreg_72h	GOTERM_CC_DIRECT	GO:0022625~cytosolic large ribosomal subunit	34	3.21058	1.95934e-22	895	54	10576	7.44018	9.85546e-20	9.85546e-20	2.8239e-19	ENSBTAG00000017441, ENSBTAG00000005296, ENSBTAG00000019253, ENSBTAG00000031723, ENSBTAG00000018628, ENSBTAG00000030164, ENSBTAG00000023343, ENSBTAG00000011559, ENSBTAG00000014518, ENSBTAG00000001794, ENSBTAG00000015388, ENSBTAG00000001777, ENSBTAG00000002038, ENSBTAG00000046394, ENSBTAG00000012044, ENSBTAG00000026327, ENSBTAG00000006374, ENSBTAG00000020905, ENSBTAG00000038379, ENSBTAG00000018320,…
upreg_72h	GOTERM_CC_DIRECT	GO:0022627~cytosolic small ribosomal subunit	26	2.45515	4.96866e-18	895	39	10576	7.87784	2.49924e-15	1.24962e-15	7.1611e-15	ENSBTAG00000018155, ENSBTAG00000023462, ENSBTAG00000020795, ENSBTAG00000016224, ENSBTAG00000019147, ENSBTAG00000019718, ENSBTAG00000001360, ENSBTAG00000013264, ENSBTAG00000015989, ENSBTAG00000040308, ENSBTAG00000020733, ENSBTAG00000006487, ENSBTAG00000000622, ENSBTAG00000009908, ENSBTAG00000005620, ENSBTAG00000002648, ENSBTAG00000021093, ENSBTAG00000002468, ENSBTAG00000013924, ENSBTAG00000015473,…
upreg_72h	KEGG_PATHWAY	bta00190:Oxidative phosphorylation	36	3.39943	1.48947e-10	415	121	4595	3.29423	3.39598e-08	1.69799e-08	1.9069e-07	ENSBTAG00000039440, ENSBTAG00000009914, ENSBTAG00000012072, ENSBTAG00000019521, ENSBTAG00000040564, ENSBTAG00000004295, ENSBTAG00000007754, ENSBTAG00000009509, ENSBTAG00000002094, ENSBTAG00000008692, ENSBTAG00000012760, ENSBTAG00000018483, ENSBTAG00000019025, ENSBTAG00000009479, ENSBTAG00000023487, ENSBTAG00000015156, ENSBTAG00000002182, ENSBTAG00000014878, ENSBTAG00000018339, ENSBTAG00000007572,…
upreg_72h	UP_KEYWORDS	Acetylation	183	17.2805	2.92761e-09	1035	1401	11991	1.51331	8.95847e-07	2.98616e-07	3.92398e-06	ENSBTAG00000005814, ENSBTAG00000002279, ENSBTAG00000001446, ENSBTAG00000005296, ENSBTAG00000039440, ENSBTAG00000012177, ENSBTAG00000017752, ENSBTAG00000012005, ENSBTAG00000031723, ENSBTAG00000018628, ENSBTAG00000030164, ENSBTAG00000010701, ENSBTAG00000030503, ENSBTAG00000012074, ENSBTAG00000000639, ENSBTAG00000014453, ENSBTAG00000016746, ENSBTAG00000002000, ENSBTAG00000001777, ENSBTAG00000016224,…
upreg_72h	KEGG_PATHWAY	bta05016:Huntington's disease	36	3.39943	2.4495e-07	415	130	4595	2.72549	5.72947e-05	1.4324e-05	0.000321727	ENSBTAG00000039440, ENSBTAG00000009914, ENSBTAG00000012072, ENSBTAG00000019521, ENSBTAG00000040564, ENSBTAG00000004295, ENSBTAG00000007754, ENSBTAG00000009509, ENSBTAG00000008692, ENSBTAG00000012760, ENSBTAG00000018483, ENSBTAG00000019025, ENSBTAG00000009479, ENSBTAG00000023487, ENSBTAG00000015156, ENSBTAG00000014878, ENSBTAG00000018339, ENSBTAG00000009534, ENSBTAG00000012634, ENSBTAG00000000091,…
upreg_72h	KEGG_PATHWAY	bta05012:Parkinson's disease	32	3.02172	2.513e-07	415	157	4595	2.53887	5.58471e-05	1.8616e-05	0.000313598	ENSBTAG00000039440, ENSBTAG00000009914, ENSBTAG00000012072, ENSBTAG00000019521, ENSBTAG00000040564, ENSBTAG00000004295, ENSBTAG00000007754, ENSBTAG00000009509, ENSBTAG00000008692, ENSBTAG00000010740, ENSBTAG00000012760, ENSBTAG00000031061, ENSBTAG00000018483, ENSBTAG00000019025, ENSBTAG00000009479, ENSBTAG00000023487, ENSBTAG00000015156, ENSBTAG00000015002, ENSBTAG00000014878, ENSBTAG00000018339,…
upreg_72h	GOTERM_CC_DIRECT	GO:0005747~mitochondrial respiratory chain complex I	17	1.60529	2.57468e-07	895	55	10576	4.08215	0.00014678	3.6697e-05	0.000420601	ENSBTAG00000000622, ENSBTAG00000005285, ENSBTAG00000031723, ENSBTAG00000024097, ENSBTAG00000001648, ENSBTAG00000008570, ENSBTAG00000015388, ENSBTAG00000004348, ENSBTAG00000025564, ENSBTAG00000038896, ENSBTAG00000012044, ENSBTAG00000005349, ENSBTAG00000001109, ENSBTAG00000027772, ENSBTAG00000020733, ENSBTAG00000000417, ENSBTAG00000020721, ENSBTAG00000007737, ENSBTAG00000014226
upreg_72h	GOTERM_CC_DIRECT	GO:0005840~ribosome	19	1.79415	2.91831e-07	895	44	10576	4.56557	0.000129498	4.31679e-05	0.000371076	ENSBTAG00000009914, ENSBTAG00000008137, ENSBTAG00000012634, ENSBTAG00000009534, ENSBTAG00000000091, ENSBTAG00000012072, ENSBTAG00000010232, ENSBTAG00000007754, ENSBTAG00000004295, ENSBTAG00000019419, ENSBTAG00000009509, ENSBTAG00000015892, ENSBTAG00000015041, ENSBTAG00000012760, ENSBTAG00000019025, ENSBTAG00000018483, ENSBTAG00000015156
upreg_72h	UP_KEYWORDS	Respiratory chain	19	1.79415	7.25439e-07	1035	82	11991	3.24959	0.000314167	5.2368e-05	0.00137632	ENSBTAG00000016643, ENSBTAG00000009914, ENSBTAG00000012634, ENSBTAG00000009534, ENSBTAG00000010318, ENSBTAG00000000091, ENSBTAG00000000913, ENSBTAG00000012072, ENSBTAG00000010232, ENSBTAG00000007754, ENSBTAG00000004295, ENSBTAG00000019419, ENSBTAG00000009509, ENSBTAG00000008314, ENSBTAG00000015892, ENSBTAG00000015041, ENSBTAG00000008692, ENSBTAG00000012760, ENSBTAG00000002953, ENSBTAG00000018483,…
upreg_72h	UP_KEYWORDS	Mitochondrion inner membrane	37	3.49386	1.02163e-06	1035	57	11991	3.86184	0.00022196	5.54946e-05	0.000972329	ENSBTAG00000009914, ENSBTAG00000012634, ENSBTAG00000009534, ENSBTAG00000000091, ENSBTAG00000012072, ENSBTAG00000000913, ENSBTAG00000010232, ENSBTAG00000007754, ENSBTAG00000004295, ENSBTAG00000019419, ENSBTAG00000009509, ENSBTAG00000015892, ENSBTAG00000015041, ENSBTAG00000008692, ENSBTAG00000012760, ENSBTAG00000018483, ENSBTAG00000019025, ENSBTAG00000009479, ENSBTAG00000015156
upreg_72h	UP_KEYWORDS	Electron transport	23	2.17186	1.02685e-06	1035	178	11991	2.40822	0.00031257	6.25217e-05	0.00136932	ENSBTAG00000039440, ENSBTAG00000009914, ENSBTAG00000027361, ENSBTAG00000001792, ENSBTAG00000019521, ENSBTAG00000020304, ENSBTAG00000004295, ENSBTAG00000007754, ENSBTAG00000040564, ENSBTAG00000009509, ENSBTAG00000002000, ENSBTAG00000002094, ENSBTAG00000009508, ENSBTAG00000008692, ENSBTAG00000012760, ENSBTAG00000018483, ENSBTAG00000019025, ENSBTAG00000009479, ENSBTAG00000015156, ENSBTAG00000014878,…
upreg_72h	UP_KEYWORDS	rRNA-binding	9	0.849858	5.57638e-06	1035	14	11991	7.44783	0.00170492	0.000243738	0.00747397	ENSBTAG00000007934, ENSBTAG00000046394, ENSBTAG00000026327, ENSBTAG00000002026, ENSBTAG00000005142, ENSBTAG00000020905, ENSBTAG00000002648, ENSBTAG00000013924, ENSBTAG00000006487
upreg_72h	KEGG_PATHWAY	bta05010:Alzheimer's disease	32	3.02172	5.79272e-06	415	149	4595	2.37794	0.00131987	0.000264114	0.00741589	ENSBTAG00000039440, ENSBTAG00000009914, ENSBTAG00000012072, ENSBTAG00000019521, ENSBTAG00000040564, ENSBTAG00000004295, ENSBTAG00000007754, ENSBTAG00000009509, ENSBTAG00000008692, ENSBTAG00000012760, ENSBTAG00000012511, ENSBTAG00000018483, ENSBTAG00000019025, ENSBTAG00000009479, ENSBTAG00000023487, ENSBTAG00000015156, ENSBTAG00000014878, ENSBTAG00000018339, ENSBTAG00000009534, ENSBTAG00000012634,…
upreg_72h	KEGG_PATHWAY	bta04932:Non-alcoholic fatty liver disease (NAFLD)	29	2.73843	1.5239e-05	415	134	4595	2.39624	0.0034685	0.00057892	0.0195081	ENSBTAG00000039440, ENSBTAG00000009914, ENSBTAG00000031544, ENSBTAG00000012072, ENSBTAG00000019521, ENSBTAG00000004295, ENSBTAG00000007754, ENSBTAG00000040564, ENSBTAG00000009509, ENSBTAG00000008692, ENSBTAG00000012760, ENSBTAG00000018483, ENSBTAG00000019025, ENSBTAG00000009479, ENSBTAG00000019716, ENSBTAG00000023487, ENSBTAG00000015156, ENSBTAG00000014878, ENSBTAG00000009534, ENSBTAG00000012634,…
upreg_72h	UP_KEYWORDS	Phosphoprotein	241	22.7573	1.88032e-05	1035	2195	11991	1.27203	0.0057373	0.000718969	0.0251996	ENSBTAG00000002279, ENSBTAG00000005296, ENSBTAG00000012177, ENSBTAG00000031723, ENSBTAG00000010508, ENSBTAG00000030503, ENSBTAG00000012074, ENSBTAG00000011229, ENSBTAG00000015388, ENSBTAG00000016746, ENSBTAG00000011602, ENSBTAG00000015989, ENSBTAG00000008192, ENSBTAG00000005588, ENSBTAG00000040308, ENSBTAG00000017816, ENSBTAG00000047376, ENSBTAG00000012184, ENSBTAG00000015892, ENSBTAG00000025666,…
upreg_72h	UP_KEYWORDS	Mitochondrion	81	7.64873	2.53353e-05	415	57	4595	3.30226	0.00580372	0.000831172	0.0326783	ENSBTAG00000039440, ENSBTAG00000014878, ENSBTAG00000004553, ENSBTAG00000040053, ENSBTAG00000021916, ENSBTAG00000045789, ENSBTAG00000000913, ENSBTAG00000007547, ENSBTAG00000019521, ENSBTAG00000002046, ENSBTAG00000022886, ENSBTAG00000040564, ENSBTAG00000039555, ENSBTAG00000008692, ENSBTAG00000011424, ENSBTAG00000009479, ENSBTAG00000023487
upreg_72h	KEGG_PATHWAY	bta04260:Cardiac muscle contraction	17	1.60529	2.55287e-05	1035	589	11991	1.59325	0.00772271	0.000861039	0.0339525	ENSBTAG00000039440, ENSBTAG00000027361, ENSBTAG00000012072, ENSBTAG00000019521, ENSBTAG00000038464, ENSBTAG00000004295, ENSBTAG00000038949, ENSBTAG00000002000, ENSBTAG00000008977, ENSBTAG00000000825, ENSBTAG00000012760, ENSBTAG00000005688, ENSBTAG00000001109, ENSBTAG00000001294, ENSBTAG00000014878, ENSBTAG00000005285, ENSBTAG00000035286, ENSBTAG00000024097, ENSBTAG00000009534, ENSBTAG00000000091,…
upreg_72h	GOTERM_BP_DIRECT	GO:0002181~cytoplasmic translation	10	0.944287	3.2155e-05	1035	19	11991	5.48787	0.0285904	0.0028965	0.126976	ENSBTAG00000013066, ENSBTAG00000006651, ENSBTAG00000007897, ENSBTAG00000009393, ENSBTAG00000021048, ENSBTAG00000038735, ENSBTAG00000025775, ENSBTAG00000008026, ENSBTAG00000009972
upreg_72h	GOTERM_MF_DIRECT	GO:0019843~rRNA binding	11	1.03872	6.32366e-05	1035	286	11991	1.78239	0.0658	0.0061686	0.297692	ENSBTAG00000020751, ENSBTAG00000002279, ENSBTAG00000030973, ENSBTAG00000039462, ENSBTAG00000001086, ENSBTAG00000018628, ENSBTAG00000030503, ENSBTAG00000020795, ENSBTAG00000019521, ENSBTAG00000005716, ENSBTAG00000014453, ENSBTAG00000009863, ENSBTAG00000002038, ENSBTAG00000004915, ENSBTAG00000012044, ENSBTAG00000012046, ENSBTAG00000006374, ENSBTAG00000040277, ENSBTAG00000010723, ENSBTAG00000019147,…
upreg_72h	GOTERM_CC_DIRECT	GO:0005861~troponin complex	6	0.566572	7.75893e-05	1035	5	11991	11.5855	0.0753815	0.00650989	0.342704	ENSBTAG00000007897, ENSBTAG00000009393, ENSBTAG00000021048, ENSBTAG00000008026, ENSBTAG00000002401
upreg_72h	UP_KEYWORDS	Hormone	9	0.849858	9.47899e-05	895	7	10576	10.1287	0.0382771	0.0077754	0.111768	ENSBTAG00000046725, ENSBTAG00000022158, ENSBTAG00000045789, ENSBTAG00000006419, ENSBTAG00000010880, ENSBTAG00000047231
upreg_72h	GOTERM_CC_DIRECT	GO:0005685~U1 snRNP	8	0.75543	0.000174409	895	16	10576	5.90838	0.0839967	0.0145162	0.251073	ENSBTAG00000002279, ENSBTAG00000012177, ENSBTAG00000016589, ENSBTAG00000021262, ENSBTAG00000016568, ENSBTAG00000001996, ENSBTAG00000008292, ENSBTAG00000034506
upreg_72h	INTERPRO	IPR001978:Troponin	5	0.472144	0.000221269	732	29	8883	4.60302	0.0397861	0.020095	0.0942188	ENSBTAG00000007934, ENSBTAG00000046394, ENSBTAG00000026327, ENSBTAG00000005142, ENSBTAG00000020905, ENSBTAG00000002648, ENSBTAG00000015989, ENSBTAG00000013924, ENSBTAG00000006487, ENSBTAG00000014518, ENSBTAG00000006963
upreg_72h	UP_KEYWORDS	Isopeptide bond	44	4.15486	0.000222409	895	18	10576	5.25189	0.189379	0.025903	0.599781	ENSBTAG00000002094, ENSBTAG00000018339, ENSBTAG00000009713, ENSBTAG00000026886, ENSBTAG00000000550, ENSBTAG00000017496, ENSBTAG00000021227, ENSBTAG00000039208
upreg_72h	UP_KEYWORDS	Amidation	5	0.472144	0.000256092	1035	26	11991	4.01037	0.293633	0.0263857	1.51111	ENSBTAG00000021218, ENSBTAG00000007196, ENSBTAG00000022158, ENSBTAG00000026266, ENSBTAG00000011424, ENSBTAG00000045789, ENSBTAG00000010799, ENSBTAG00000006419, ENSBTAG00000013953
upreg_72h	GOTERM_CC_DIRECT	GO:0005689~U12-type spliceosomal complex	9	0.849858	0.000391926	895	23	10576	4.62395	0.178955	0.0277752	0.563382	ENSBTAG00000019804, ENSBTAG00000009795, ENSBTAG00000012177, ENSBTAG00000017890, ENSBTAG00000019119, ENSBTAG00000021262, ENSBTAG00000004521, ENSBTAG00000008292, ENSBTAG00000034506
upreg_72h	GOTERM_CC_DIRECT	GO:0005753~mitochondrial proton-transporting ATP synthase complex	8	0.75543	0.000417319	895	14	10576	5.90838	0.258866	0.0327381	0.854699	ENSBTAG00000039555, ENSBTAG00000014878, ENSBTAG00000039440, ENSBTAG00000019521, ENSBTAG00000002046, ENSBTAG00000023487, ENSBTAG00000040564
upreg_72h	INTERPRO	IPR011038:Calycin-like	7	0.661001	0.000543083	802	22	9683	5.48798	0.0674286	0.0343026	0.0557996	ENSBTAG00000001777, ENSBTAG00000026327, ENSBTAG00000031723, ENSBTAG00000014423, ENSBTAG00000018628, ENSBTAG00000018320, ENSBTAG00000014518, ENSBTAG00000014208, ENSBTAG00000001794, ENSBTAG00000012344
downreg_72h	UP_SEQ_FEATURE	disulfide bond	76	4.14169	5.65324e-09	384	452	4423	1.93669	7.12306e-06	7.12306e-06	9.1949e-06	ENSBTAG00000021002, ENSBTAG00000015032, ENSBTAG00000018123, ENSBTAG00000007273, ENSBTAG00000019669, ENSBTAG00000017280, ENSBTAG00000015902, ENSBTAG00000021957, ENSBTAG00000017512, ENSBTAG00000027051, ENSBTAG00000018223, ENSBTAG00000005710, ENSBTAG00000005359, ENSBTAG00000008773, ENSBTAG00000008300, ENSBTAG00000006354, ENSBTAG00000008008, ENSBTAG00000000442, ENSBTAG00000018035, ENSBTAG00000002278,…
downreg_72h	INTERPRO	IPR007087:Zinc finger, C2H2	98	5.3406	2.28202e-08	1711	376	11385	1.73429	5.15268e-05	5.15268e-05	3.97911e-05	ENSBTAG00000003339, ENSBTAG00000031523, ENSBTAG00000020273, ENSBTAG00000039343, ENSBTAG00000016229, ENSBTAG00000003438, ENSBTAG00000038610, ENSBTAG00000047955, ENSBTAG00000015808, ENSBTAG00000017694, ENSBTAG00000002370, ENSBTAG00000001146, ENSBTAG00000008908, ENSBTAG00000011789, ENSBTAG00000038498, ENSBTAG00000009072, ENSBTAG00000021329, ENSBTAG00000007761, ENSBTAG00000020289, ENSBTAG00000038970,…
downreg_72h	INTERPRO	IPR015880:Zinc finger, C2H2-like	92	5.01362	5.64544e-08	1711	352	11385	1.73911	0.000127466	6.3735e-05	9.84381e-05	ENSBTAG00000044007, ENSBTAG00000003339, ENSBTAG00000031523, ENSBTAG00000031352, ENSBTAG00000007730, ENSBTAG00000017594, ENSBTAG00000039343, ENSBTAG00000016229, ENSBTAG00000003438, ENSBTAG00000038610, ENSBTAG00000047955, ENSBTAG00000026307, ENSBTAG00000033523, ENSBTAG00000017694, ENSBTAG00000002370, ENSBTAG00000019818, ENSBTAG00000006587, ENSBTAG00000001146, ENSBTAG00000008908, ENSBTAG00000004939,…
downreg_72h	UP_SEQ_FEATURE	glycosylation site:N-linked (GlcNAc...)	91	4.95913	1.62009e-07	384	624	4423	1.67974	0.000204111	0.000102061	0.000263505	ENSBTAG00000021002, ENSBTAG00000015032, ENSBTAG00000018123, ENSBTAG00000019230, ENSBTAG00000007273, ENSBTAG00000019669, ENSBTAG00000009520, ENSBTAG00000017280, ENSBTAG00000015902, ENSBTAG00000014615, ENSBTAG00000021957, ENSBTAG00000040584, ENSBTAG00000019953, ENSBTAG00000002348, ENSBTAG00000027051, ENSBTAG00000018223, ENSBTAG00000005710, ENSBTAG00000005359, ENSBTAG00000019002, ENSBTAG00000008773,…
downreg_72h	INTERPRO	IPR000210:BTB/POZ-like	45	2.45232	2.08545e-07	1711	135	11385	2.218	0.000470785	0.000156953	0.000363635	ENSBTAG00000039823, ENSBTAG00000003339, ENSBTAG00000037951, ENSBTAG00000021231, ENSBTAG00000013455, ENSBTAG00000026716, ENSBTAG00000002455, ENSBTAG00000034269, ENSBTAG00000012375, ENSBTAG00000039343, ENSBTAG00000003438, ENSBTAG00000038610, ENSBTAG00000020713, ENSBTAG00000020490, ENSBTAG00000008656, ENSBTAG00000019164, ENSBTAG00000013142, ENSBTAG00000008908, ENSBTAG00000002291, ENSBTAG00000020042,…
downreg_72h	UP_SEQ_FEATURE	topological domain:Extracellular	59	3.21526	3.94394e-07	384	349	4423	1.94721	0.000496813	0.000165632	0.000641473	ENSBTAG00000000345, ENSBTAG00000019230, ENSBTAG00000019669, ENSBTAG00000009520, ENSBTAG00000015902, ENSBTAG00000014615, ENSBTAG00000040584, ENSBTAG00000014357, ENSBTAG00000019953, ENSBTAG00000010413, ENSBTAG00000002348, ENSBTAG00000027051, ENSBTAG00000019892, ENSBTAG00000005710, ENSBTAG00000008773, ENSBTAG00000019002, ENSBTAG00000013848, ENSBTAG00000008008, ENSBTAG00000018035, ENSBTAG00000019289,…
downreg_72h	INTERPRO	IPR011333:BTB/POZ fold	45	2.45232	5.25849e-07	1711	139	11385	2.15417	0.00118666	0.000237445	0.000916906	ENSBTAG00000039823, ENSBTAG00000003339, ENSBTAG00000037951, ENSBTAG00000021231, ENSBTAG00000013455, ENSBTAG00000026716, ENSBTAG00000002455, ENSBTAG00000034269, ENSBTAG00000012375, ENSBTAG00000039343, ENSBTAG00000003438, ENSBTAG00000038610, ENSBTAG00000020713, ENSBTAG00000020490, ENSBTAG00000008656, ENSBTAG00000019164, ENSBTAG00000013142, ENSBTAG00000008908, ENSBTAG00000002291, ENSBTAG00000020042,…
downreg_72h	UP_SEQ_FEATURE	topological domain:Cytoplasmic	78	4.25068	7.65369e-07	384	524	4423	1.71455	0.000963901	0.000241062	0.00124485	ENSBTAG00000021002, ENSBTAG00000000345, ENSBTAG00000007272, ENSBTAG00000019230, ENSBTAG00000019669, ENSBTAG00000009520, ENSBTAG00000007586, ENSBTAG00000015902, ENSBTAG00000014615, ENSBTAG00000040584, ENSBTAG00000005257, ENSBTAG00000014357, ENSBTAG00000019953, ENSBTAG00000025297, ENSBTAG00000010413, ENSBTAG00000002348, ENSBTAG00000027051, ENSBTAG00000020180, ENSBTAG00000019892, ENSBTAG00000005710,…
downreg_72h	INTERPRO	IPR013087:Zinc finger C2H2-type/integrase DNA-binding domain	80	4.35967	5.21186e-07	1711	307	11385	1.73394	0.00117615	0.000294166	0.000908775	ENSBTAG00000044007, ENSBTAG00000003339, ENSBTAG00000031523, ENSBTAG00000007730, ENSBTAG00000031352, ENSBTAG00000039343, ENSBTAG00000016229, ENSBTAG00000003438, ENSBTAG00000038610, ENSBTAG00000047955, ENSBTAG00000026307, ENSBTAG00000033523, ENSBTAG00000002370, ENSBTAG00000006587, ENSBTAG00000001146, ENSBTAG00000008908, ENSBTAG00000004939, ENSBTAG00000011789, ENSBTAG00000032018, ENSBTAG00000038498,…
downreg_72h	INTERPRO	IPR013783:Immunoglobulin-like fold	94	5.12262	8.79864e-07	1711	383	11385	1.6331	0.00198476	0.000331068	0.00153419	ENSBTAG00000014224, ENSBTAG00000001444, ENSBTAG00000010389, ENSBTAG00000014885, ENSBTAG00000009064, ENSBTAG00000009266, ENSBTAG00000010647, ENSBTAG00000022893, ENSBTAG00000008293, ENSBTAG00000020933, ENSBTAG00000007773, ENSBTAG00000020379, ENSBTAG00000005215, ENSBTAG00000002471, ENSBTAG00000005710, ENSBTAG00000009315, ENSBTAG00000010458, ENSBTAG00000013167, ENSBTAG00000008300, ENSBTAG00000014880,…
downreg_72h	KEGG_PATHWAY	bta05150:Staphylococcus aureus infection	18	0.980926	2.44164e-06	664	36	4595	3.46009	0.000659028	0.000659028	0.00321026	ENSBTAG00000047238, ENSBTAG00000020872, ENSBTAG00000017280, ENSBTAG00000011193, ENSBTAG00000038124, ENSBTAG00000019741, ENSBTAG00000008612, ENSBTAG00000008592, ENSBTAG00000011196, ENSBTAG00000021842, ENSBTAG00000027051, ENSBTAG00000004840, ENSBTAG00000006490, ENSBTAG00000046158, ENSBTAG00000007450, ENSBTAG00000048122, ENSBTAG00000002096, ENSBTAG00000007153
downreg_72h	KEGG_PATHWAY	bta04610:Complement and coagulation cascades	18	0.980926	6.15306e-06	664	38	4595	3.27798	0.00165995	0.00083032	0.00808983	ENSBTAG00000018137, ENSBTAG00000038496, ENSBTAG00000006984, ENSBTAG00000020872, ENSBTAG00000007268, ENSBTAG00000017280, ENSBTAG00000011193, ENSBTAG00000019741, ENSBTAG00000008612, ENSBTAG00000011196, ENSBTAG00000014177, ENSBTAG00000004840, ENSBTAG00000017722, ENSBTAG00000011766, ENSBTAG00000046158, ENSBTAG00000007450, ENSBTAG00000048122, ENSBTAG00000007153
downreg_72h	UP_KEYWORDS	Receptor	94	5.12262	3.99759e-06	1777	401	11991	1.5818	0.00133031	0.00133031	0.0054268	ENSBTAG00000004498, ENSBTAG00000017802, ENSBTAG00000020144, ENSBTAG00000019230, ENSBTAG00000019565, ENSBTAG00000005310, ENSBTAG00000014713, ENSBTAG00000047238, ENSBTAG00000015904, ENSBTAG00000020872, ENSBTAG00000007778, ENSBTAG00000010647, ENSBTAG00000040585, ENSBTAG00000013586, ENSBTAG00000015902, ENSBTAG00000019428, ENSBTAG00000018024, ENSBTAG00000027051, ENSBTAG00000005215, ENSBTAG00000022039,…
downreg_72h	UP_SEQ_FEATURE	signal peptide	80	4.35967	8.90914e-06	384	576	4423	1.59975	0.0111628	0.0022426	0.0144896	ENSBTAG00000021002, ENSBTAG00000015032, ENSBTAG00000018123, ENSBTAG00000007273, ENSBTAG00000019669, ENSBTAG00000017280, ENSBTAG00000021957, ENSBTAG00000007773, ENSBTAG00000014357, ENSBTAG00000025297, ENSBTAG00000020180, ENSBTAG00000018223, ENSBTAG00000005710, ENSBTAG00000005359, ENSBTAG00000008773, ENSBTAG00000008300, ENSBTAG00000006354, ENSBTAG00000013848, ENSBTAG00000008008, ENSBTAG00000018035,…
downreg_72h	SMART	SM00355:ZnF_C2H2	92	5.01362	1.08868e-05	1042	352	6113	1.53332	0.00500625	0.00250627	0.0154972	ENSBTAG00000044007, ENSBTAG00000003339, ENSBTAG00000031523, ENSBTAG00000031352, ENSBTAG00000007730, ENSBTAG00000017594, ENSBTAG00000039343, ENSBTAG00000016229, ENSBTAG00000003438, ENSBTAG00000038610, ENSBTAG00000047955, ENSBTAG00000026307, ENSBTAG00000033523, ENSBTAG00000017694, ENSBTAG00000002370, ENSBTAG00000019818, ENSBTAG00000006587, ENSBTAG00000001146, ENSBTAG00000008908, ENSBTAG00000004939,…
downreg_72h	SMART	SM00225:BTB	44	2.39782	6.29646e-06	1042	131	6113	1.97046	0.00289847	0.00289847	0.00896321	ENSBTAG00000039823, ENSBTAG00000003339, ENSBTAG00000037951, ENSBTAG00000021231, ENSBTAG00000013455, ENSBTAG00000026716, ENSBTAG00000002455, ENSBTAG00000034269, ENSBTAG00000012375, ENSBTAG00000039343, ENSBTAG00000003438, ENSBTAG00000038610, ENSBTAG00000020713, ENSBTAG00000020490, ENSBTAG00000008656, ENSBTAG00000019164, ENSBTAG00000013142, ENSBTAG00000008908, ENSBTAG00000002291, ENSBTAG00000020042,…
downreg_72h	KEGG_PATHWAY	bta04910:Insulin signaling pathway	34	1.85286	3.85673e-05	664	114	4595	2.06391	0.0103593	0.0034651	0.0506969	ENSBTAG00000011953, ENSBTAG00000034436, ENSBTAG00000007876, ENSBTAG00000005190, ENSBTAG00000000013, ENSBTAG00000002883, ENSBTAG00000006909, ENSBTAG00000015980, ENSBTAG00000011934, ENSBTAG00000005218, ENSBTAG00000021308, ENSBTAG00000012687, ENSBTAG00000018747, ENSBTAG00000014205, ENSBTAG00000013749, ENSBTAG00000015325, ENSBTAG00000009232, ENSBTAG00000001936, ENSBTAG00000021761, ENSBTAG00000011643,…
downreg_72h	INTERPRO	IPR011989:Armadillo-like helical	49	2.6703	1.24739e-05	1711	174	11385	1.87383	0.0277732	0.00351458	0.0217481	ENSBTAG00000016260, ENSBTAG00000011509, ENSBTAG00000014691, ENSBTAG00000026673, ENSBTAG00000018852, ENSBTAG00000027722, ENSBTAG00000021653, ENSBTAG00000010208, ENSBTAG00000007979, ENSBTAG00000000201, ENSBTAG00000017809, ENSBTAG00000019952, ENSBTAG00000006586, ENSBTAG00000011333, ENSBTAG00000020735, ENSBTAG00000018616, ENSBTAG00000002896, ENSBTAG00000013616, ENSBTAG00000022847, ENSBTAG00000008804,…
downreg_72h	INTERPRO	IPR013098:Immunoglobulin I-set	30	1.63488	1.47506e-05	1711	87	11385	2.29448	0.0327584	0.00369394	0.0257171	ENSBTAG00000006138, ENSBTAG00000019585, ENSBTAG00000014885, ENSBTAG00000010647, ENSBTAG00000008525, ENSBTAG00000007773, ENSBTAG00000022150, ENSBTAG00000001618, ENSBTAG00000011392, ENSBTAG00000001176, ENSBTAG00000002471, ENSBTAG00000005710, ENSBTAG00000009315, ENSBTAG00000013167, ENSBTAG00000010360, ENSBTAG00000002744, ENSBTAG00000011489, ENSBTAG00000007615, ENSBTAG00000017509, ENSBTAG00000020769,…
downreg_72h	INTERPRO	IPR016024:Armadillo-type fold	70	3.81471	1.17859e-05	1711	279	11385	1.66946	0.0262617	0.00379459	0.0205487	ENSBTAG00000011509, ENSBTAG00000016260, ENSBTAG00000014691, ENSBTAG00000005190, ENSBTAG00000026673, ENSBTAG00000006909, ENSBTAG00000018852, ENSBTAG00000027722, ENSBTAG00000010208, ENSBTAG00000021653, ENSBTAG00000007979, ENSBTAG00000000201, ENSBTAG00000017809, ENSBTAG00000003111, ENSBTAG00000019952, ENSBTAG00000006586, ENSBTAG00000016708, ENSBTAG00000012213, ENSBTAG00000020735, ENSBTAG00000011333,…
downreg_72h	INTERPRO	IPR003598:Immunoglobulin subtype 2	38	2.07084	1.86487e-05	1711	124	11385	2.03913	0.0412348	0.00420205	0.0325122	ENSBTAG00000014224, ENSBTAG00000019585, ENSBTAG00000014885, ENSBTAG00000008525, ENSBTAG00000010647, ENSBTAG00000000088, ENSBTAG00000007773, ENSBTAG00000022150, ENSBTAG00000001618, ENSBTAG00000011392, ENSBTAG00000001176, ENSBTAG00000002471, ENSBTAG00000009315, ENSBTAG00000005710, ENSBTAG00000013167, ENSBTAG00000010360, ENSBTAG00000004043, ENSBTAG00000002744, ENSBTAG00000016997, ENSBTAG00000011489,…
downreg_72h	KEGG_PATHWAY	bta04152:AMPK signaling pathway	31	1.68937	0.000136012	664	106	4595	2.02383	0.0360595	0.00731824	0.178683	ENSBTAG00000034436, ENSBTAG00000008401, ENSBTAG00000005190, ENSBTAG00000005474, ENSBTAG00000020598, ENSBTAG00000000013, ENSBTAG00000002883, ENSBTAG00000006909, ENSBTAG00000015980, ENSBTAG00000011934, ENSBTAG00000021308, ENSBTAG00000012687, ENSBTAG00000000985, ENSBTAG00000018747, ENSBTAG00000015325, ENSBTAG00000005910, ENSBTAG00000009232, ENSBTAG00000001936, ENSBTAG00000031632, ENSBTAG00000011234,…
downreg_72h	KEGG_PATHWAY	bta04068:FoxO signaling pathway	32	1.74387	0.000115072	664	110	4595	2.01314	0.0305935	0.00773772	0.151193	ENSBTAG00000034436, ENSBTAG00000007876, ENSBTAG00000000013, ENSBTAG00000006909, ENSBTAG00000011934, ENSBTAG00000021308, ENSBTAG00000012599, ENSBTAG00000012687, ENSBTAG00000018747, ENSBTAG00000003111, ENSBTAG00000003581, ENSBTAG00000005359, ENSBTAG00000016194, ENSBTAG00000025853, ENSBTAG00000011628, ENSBTAG00000018035, ENSBTAG00000003257, ENSBTAG00000009232, ENSBTAG00000001936, ENSBTAG00000021761,…
downreg_72h	UP_KEYWORDS	Transmembrane helix	453	24.6866	0.000118815	1777	2643	11991	1.15656	0.0387952	0.00984318	0.161177	ENSBTAG00000005784, ENSBTAG00000002075, ENSBTAG00000005190, ENSBTAG00000007586, ENSBTAG00000039347, ENSBTAG00000021272, ENSBTAG00000020973, ENSBTAG00000008446, ENSBTAG00000019394, ENSBTAG00000019750, ENSBTAG00000040584, ENSBTAG00000005295, ENSBTAG00000019953, ENSBTAG00000025297, ENSBTAG00000019954, ENSBTAG00000009315, ENSBTAG00000038981, ENSBTAG00000011885, ENSBTAG00000021133, ENSBTAG00000005788,…
downreg_72h	UP_KEYWORDS	Zinc-finger	125	6.81199	6.60821e-05	1777	605	11991	1.39419	0.0217657	0.0109427	0.0896726	ENSBTAG00000008112, ENSBTAG00000001632, ENSBTAG00000017802, ENSBTAG00000015904, ENSBTAG00000002177, ENSBTAG00000040585, ENSBTAG00000020273, ENSBTAG00000018996, ENSBTAG00000015584, ENSBTAG00000015614, ENSBTAG00000018528, ENSBTAG00000002370, ENSBTAG00000011789, ENSBTAG00000021996, ENSBTAG00000003536, ENSBTAG00000021323, ENSBTAG00000021120, ENSBTAG00000009072, ENSBTAG00000020981, ENSBTAG00000012809,…
downreg_72h	INTERPRO	IPR003961:Fibronectin, type III	37	2.01635	5.54513e-05	1711	125	11385	1.96959	0.117691	0.0113184	0.096645	ENSBTAG00000014224, ENSBTAG00000001444, ENSBTAG00000019585, ENSBTAG00000014885, ENSBTAG00000009064, ENSBTAG00000012953, ENSBTAG00000012687, ENSBTAG00000020933, ENSBTAG00000006823, ENSBTAG00000011392, ENSBTAG00000021393, ENSBTAG00000001176, ENSBTAG00000005215, ENSBTAG00000002471, ENSBTAG00000009315, ENSBTAG00000005710, ENSBTAG00000047600, ENSBTAG00000021420, ENSBTAG00000008300, ENSBTAG00000009438,…
downreg_72h	UP_KEYWORDS	Transmembrane	455	24.7956	0.000104418	1777	2653	11991	1.15729	0.0341753	0.0115241	0.14166	ENSBTAG00000005784, ENSBTAG00000002075, ENSBTAG00000005190, ENSBTAG00000007586, ENSBTAG00000039347, ENSBTAG00000021272, ENSBTAG00000020973, ENSBTAG00000008446, ENSBTAG00000019394, ENSBTAG00000019750, ENSBTAG00000040584, ENSBTAG00000005295, ENSBTAG00000019953, ENSBTAG00000025297, ENSBTAG00000019954, ENSBTAG00000009315, ENSBTAG00000038981, ENSBTAG00000011885, ENSBTAG00000021133, ENSBTAG00000005788,…
downreg_72h	KEGG_PATHWAY	bta04151:PI3K-Akt signaling pathway	58	3.16076	0.000305957	664	255	4595	1.574	0.0792999	0.0136758	0.401529	ENSBTAG00000006800, ENSBTAG00000001444, ENSBTAG00000034436, ENSBTAG00000005190, ENSBTAG00000000283, ENSBTAG00000000013, ENSBTAG00000006909, ENSBTAG00000011934, ENSBTAG00000007545, ENSBTAG00000021308, ENSBTAG00000034827, ENSBTAG00000012047, ENSBTAG00000004735, ENSBTAG00000008300, ENSBTAG00000012837, ENSBTAG00000008008, ENSBTAG00000019289, ENSBTAG00000021900, ENSBTAG00000009232, ENSBTAG00000021310,…
downreg_72h	UP_SEQ_FEATURE	domain:Collagen-like	6	0.326975	8.61083e-05	384	7	4423	9.87277	0.102822	0.017921	0.139962	ENSBTAG00000012543, ENSBTAG00000048155, ENSBTAG00000002885, ENSBTAG00000019636, ENSBTAG00000011196, ENSBTAG00000007153
downreg_72h	KEGG_PATHWAY	bta04550:Signaling pathways regulating pluripotency of stem cells	27	1.47139	0.000555864	664	94	4595	1.98771	0.1394	0.0212181	0.728396	ENSBTAG00000007589, ENSBTAG00000020957, ENSBTAG00000009232, ENSBTAG00000018114, ENSBTAG00000006909, ENSBTAG00000018852, ENSBTAG00000000231, ENSBTAG00000012599, ENSBTAG00000011082, ENSBTAG00000010989, ENSBTAG00000012047, ENSBTAG00000004964, ENSBTAG00000002081, ENSBTAG00000009778, ENSBTAG00000015584, ENSBTAG00000004154, ENSBTAG00000010423, ENSBTAG00000003147, ENSBTAG00000035084, ENSBTAG00000021020,…
downreg_72h	INTERPRO	IPR011009:Protein kinase-like domain	93	5.06812	0.000138067	1711	426	11385	1.45263	0.267855	0.0256468	0.240471	ENSBTAG00000016260, ENSBTAG00000019250, ENSBTAG00000017103, ENSBTAG00000034436, ENSBTAG00000007876, ENSBTAG00000004216, ENSBTAG00000001083, ENSBTAG00000000013, ENSBTAG00000006909, ENSBTAG00000010647, ENSBTAG00000016943, ENSBTAG00000014792, ENSBTAG00000001017, ENSBTAG00000012047, ENSBTAG00000020272, ENSBTAG00000003111, ENSBTAG00000000827, ENSBTAG00000020735, ENSBTAG00000010457, ENSBTAG00000015076,…
downreg_72h	UP_KEYWORDS	Complement pathway	7	0.381471	0.00058735	1777	9	11991	5.24836	0.177696	0.0383733	0.79442	ENSBTAG00000004840, ENSBTAG00000017280, ENSBTAG00000011766, ENSBTAG00000007450, ENSBTAG00000011196, ENSBTAG00000014177, ENSBTAG00000007153
downreg_72h	SMART	SM00408:IGc2	38	2.07084	0.000260727	1042	124	6113	1.79783	0.113267	0.0392781	0.370529	ENSBTAG00000014224, ENSBTAG00000019585, ENSBTAG00000014885, ENSBTAG00000008525, ENSBTAG00000010647, ENSBTAG00000000088, ENSBTAG00000007773, ENSBTAG00000022150, ENSBTAG00000001618, ENSBTAG00000011392, ENSBTAG00000001176, ENSBTAG00000002471, ENSBTAG00000009315, ENSBTAG00000005710, ENSBTAG00000013167, ENSBTAG00000010360, ENSBTAG00000004043, ENSBTAG00000002744, ENSBTAG00000016997, ENSBTAG00000011489,…
downreg_72h	GOTERM_MF_DIRECT	GO:0008139~nuclear localization sequence binding	12	0.653951	3.72563e-05	1332	20	8883	4.00135	0.0404761	0.0404761	0.0596232	ENSBTAG00000017416, ENSBTAG00000006586, ENSBTAG00000039374, ENSBTAG00000017128, ENSBTAG00000002896, ENSBTAG00000026673, ENSBTAG00000011143, ENSBTAG00000001168, ENSBTAG00000007979, ENSBTAG00000008432, ENSBTAG00000004850, ENSBTAG00000015225
downreg_72h	INTERPRO	IPR003599:Immunoglobulin subtype	51	2.77929	0.000293301	1711	206	11385	1.64735	0.484373	0.0462104	0.510191	ENSBTAG00000014224, ENSBTAG00000014885, ENSBTAG00000010647, ENSBTAG00000009266, ENSBTAG00000007773, ENSBTAG00000002471, ENSBTAG00000010458, ENSBTAG00000009315, ENSBTAG00000005710, ENSBTAG00000013167, ENSBTAG00000014880, ENSBTAG00000002744, ENSBTAG00000007615, ENSBTAG00000017509, ENSBTAG00000038124, ENSBTAG00000010462, ENSBTAG00000008592, ENSBTAG00000021842, ENSBTAG00000019539, ENSBTAG00000001728,…
downreg_72h	SMART	SM00060:FN3	31	1.68937	0.000410955	1042	96	6113	1.89442	0.172618	0.0462677	0.583443	ENSBTAG00000014224, ENSBTAG00000001444, ENSBTAG00000019585, ENSBTAG00000014885, ENSBTAG00000009064, ENSBTAG00000012687, ENSBTAG00000020933, ENSBTAG00000006823, ENSBTAG00000011392, ENSBTAG00000002471, ENSBTAG00000009315, ENSBTAG00000005710, ENSBTAG00000047600, ENSBTAG00000021420, ENSBTAG00000008300, ENSBTAG00000009438, ENSBTAG00000005910, ENSBTAG00000013369, ENSBTAG00000007615, ENSBTAG00000007741,…
downreg_72h	INTERPRO	IPR000436:Sushi/SCR/CCP	14	0.762943	0.000273548	1711	31	11385	3.00503	0.460846	0.0464082	0.475907	ENSBTAG00000005784, ENSBTAG00000039196, ENSBTAG00000038496, ENSBTAG00000014906, ENSBTAG00000006984, ENSBTAG00000011515, ENSBTAG00000008612, ENSBTAG00000014177, ENSBTAG00000047621, ENSBTAG00000004840, ENSBTAG00000011766, ENSBTAG00000046158, ENSBTAG00000006354, ENSBTAG00000007450
